# Supplementary material for: Ethyl 4-(3-chloro­phen­yl)-3,6-dihydr­oxy-6-methyl-2-(2-pyrid­yl)-4,5,6,7-tetra­hydro­indazole-5-carboxyl­ate
Source: Acta Crystallogr Sect E Struct Rep Online. 2010 Mar 17;66(Pt 4):o861. doi: 10.1107/S1600536810009360 (PMC2983935; doi:10.1107/S1600536810009360)
Supplement: Supplementary file 2 [file e-66-0o861-Isup2.hkl]

#
# h,k,l, Fc-squared, Fo-squared, sigma(Fo-squared) and status flag
#
data_I
_shelx_title ' 3c1 in P -1'
_shelx_refln_list_code          4
_shelx_F_calc_maximum      163.05
_exptl_crystal_F_000       448.00
_reflns_d_resolution_high  0.8419
 
loop_
 _symmetry_equiv_pos_as_xyz
 'x, y, z'
 '-x, -y, -z'
 
_cell_length_a     8.5854
_cell_length_b     9.0530
_cell_length_c    14.8838
_cell_angle_alpha  94.677
_cell_angle_beta   90.190
_cell_angle_gamma 115.664
 
_shelx_F_squared_multiplier     1.000
 
loop_
 _refln_index_h
 _refln_index_k
 _refln_index_l
 _refln_F_squared_calc
 _refln_F_squared_meas
 _refln_F_squared_sigma
 _refln_observed_status
   1   0   0     1760.22     1775.30     25.17 o
   2   0   0     2522.84     2506.88      5.44 o
   3   0   0       28.62       28.45      0.78 o
   4   0   0      658.52      692.45      4.22 o
   5   0   0       75.27       79.60      1.82 o
   6   0   0       15.36       17.00      0.76 o
   7   0   0        5.82        6.90      0.79 o
   8   0   0        1.95        2.03      1.33 o
   9   0   0        4.65        2.59      1.55 o
  -9   1   0       73.35       76.86      2.32 o
  -8   1   0        3.34        3.64      0.84 o
  -7   1   0      137.42      137.48      2.74 o
  -6   1   0      181.08      177.16      2.73 o
  -5   1   0       46.41       41.61      1.15 o
  -4   1   0       48.43       50.67      1.25 o
  -3   1   0       13.67        8.59      0.42 o
  -2   1   0      128.46      142.25      1.31 o
  -1   1   0     1296.72     1294.28     17.06 o
   0   1   0      974.60      956.44      3.13 o
   1   1   0     6021.13     5780.86     76.80 o
   2   1   0      397.06      364.15      2.40 o
   3   1   0       15.66       16.72      0.52 o
   4   1   0      645.00      655.35      4.41 o
   5   1   0       21.64       26.82      0.80 o
   6   1   0       20.93       21.77      0.85 o
   7   1   0        6.47        8.16      0.86 o
   8   1   0        0.02        0.41      1.28 o
  -9   2   0        2.35        3.70      0.93 o
  -8   2   0      100.33      101.01      2.66 o
  -7   2   0      302.17      298.97      3.85 o
  -6   2   0      669.94      659.20      4.93 o
  -5   2   0       18.05       13.54      0.58 o
  -4   2   0      940.93      921.49      4.56 o
  -3   2   0     3021.46     3035.55      7.04 o
  -2   2   0    26584.29    26489.89     18.93 o
  -1   2   0    11939.16    12040.32     97.65 o
   0   2   0     1203.76     1126.43      2.50 o
   1   2   0      173.10      179.69      1.20 o
   2   2   0     1426.90     1490.56      5.47 o
   3   2   0      285.81      327.55      3.01 o
   4   2   0      211.99      198.28      2.71 o
   5   2   0       10.42       11.60      0.72 o
   6   2   0       13.01       13.17      0.82 o
   7   2   0        6.62        8.24      0.91 o
   8   2   0        0.08        1.83      1.28 o
 -10   3   0       14.26       14.56      1.14 o
  -9   3   0        5.66        4.86      0.91 o
  -8   3   0       94.36       94.97      2.52 o
  -7   3   0       30.05       29.49      0.96 o
  -6   3   0       16.57       13.46      0.68 o
  -5   3   0       53.74       68.16      1.55 o
  -4   3   0       99.91       93.67      1.60 o
  -3   3   0     1814.00     1809.58      5.81 o
  -2   3   0      611.68      578.55      3.05 o
  -1   3   0       35.39       36.14      0.65 o
   0   3   0       74.36       73.65      1.40 o
   1   3   0      104.58      120.43      2.35 o
   2   3   0      476.10      465.43      3.53 o
   3   3   0        0.03        0.00      0.76 o
   4   3   0      177.10      178.85      2.84 o
   5   3   0        7.01        6.07      0.69 o
   6   3   0       26.17       27.12      1.09 o
   7   3   0       10.91       12.37      0.99 o
 -10   4   0        9.49        7.66      1.09 o
  -9   4   0       45.40       48.87      1.55 o
  -8   4   0       18.44       16.86      0.86 o
  -7   4   0       43.20       47.39      1.51 o
  -6   4   0      104.06      101.36      2.09 o
  -5   4   0      160.53      145.58      2.25 o
  -4   4   0     4435.93     4638.23     11.10 o
  -3   4   0     1289.43     1400.78      5.64 o
  -2   4   0      267.22      240.76      2.30 o
  -1   4   0      184.73      181.59      1.45 o
   0   4   0      826.20      850.38      7.69 o
   1   4   0      251.65      273.43      2.01 o
   2   4   0      151.73      171.07      2.49 o
   3   4   0      145.26      142.63      2.51 o
   4   4   0       18.32       16.56      0.84 o
   5   4   0       81.34       80.19      2.36 o
   6   4   0        3.10        1.82      1.38 o
 -10   5   0        4.32        3.69      1.01 o
  -9   5   0        0.64       -0.44      1.28 o
  -8   5   0       18.50       16.62      0.95 o
  -7   5   0       36.88       38.08      1.10 o
  -6   5   0       22.79       21.13      0.77 o
  -5   5   0      339.85      353.34      3.57 o
  -4   5   0      114.68      113.33      2.00 o
  -3   5   0      132.78      138.72      2.06 o
  -2   5   0        3.19        1.98      0.41 o
  -1   5   0       28.31       32.47      1.17 o
   0   5   0       66.46       57.87      1.09 o
   1   5   0       53.31       50.44      0.96 o
   2   5   0        0.28        0.51      0.90 o
   3   5   0      261.04      266.75      3.72 o
   4   5   0        0.35       -1.18      1.18 o
   5   5   0        7.92        8.16      0.96 o
   6   5   0       22.75       23.72      1.26 o
 -10   6   0       37.24       41.22      1.50 o
  -9   6   0        0.24       -0.34      1.30 o
  -8   6   0        6.08        5.40      0.87 o
  -7   6   0        2.62        2.96      0.71 o
  -6   6   0       16.13       14.57      0.77 o
  -5   6   0      398.18      404.24      4.12 o
  -4   6   0      110.10      111.19      2.18 o
  -3   6   0       33.22       34.50      1.01 o
  -2   6   0      235.54      221.67      2.86 o
  -1   6   0       21.43       27.17      0.58 o
   0   6   0      302.48      311.56      2.53 o
   1   6   0       55.79       48.56      1.02 o
   2   6   0       26.29       27.60      0.97 o
   3   6   0       20.46       19.48      1.00 o
   4   6   0        0.01       -0.79      1.28 o
   5   6   0       45.30       50.39      1.54 o
  -9   7   0        0.27       -1.39      1.39 o
  -8   7   0       22.43       20.45      1.12 o
  -7   7   0        7.27        8.47      0.80 o
  -6   7   0       10.41        9.98      0.82 o
  -5   7   0        0.51        0.40      0.99 o
  -4   7   0       11.96       12.21      0.71 o
  -3   7   0      196.42      190.51      2.96 o
  -2   7   0       10.10        9.64      0.70 o
  -1   7   0       17.33       16.83      1.28 o
   0   7   0      127.07      116.34      1.84 o
   1   7   0      168.40      160.01      2.22 o
   2   7   0        5.00        6.46      0.84 o
   3   7   0       20.15       18.49      1.13 o
   4   7   0        5.50        9.19      1.05 o
  -9   8   0        1.98        1.82      1.45 o
  -8   8   0        8.81       11.15      1.03 o
  -7   8   0        6.57        4.47      0.92 o
  -6   8   0       29.14       32.04      1.14 o
  -5   8   0       39.68       38.55      1.16 o
  -4   8   0        7.47        8.53      0.77 o
  -3   8   0      315.79      318.06      4.18 o
  -2   8   0       59.00       61.09      1.75 o
  -1   8   0       36.14       35.68      0.80 o
   0   8   0       66.78       70.90      1.44 o
   1   8   0        0.87        2.05      1.00 o
   2   8   0        4.08        2.40      0.89 o
  -8   9   0        0.04       -0.74      1.39 o
  -7   9   0        6.41        9.65      1.01 o
  -6   9   0        6.16        5.12      0.91 o
  -5   9   0        7.21        8.63      0.92 o
  -4   9   0       25.41       23.59      1.15 o
  -3   9   0       32.78       38.18      1.28 o
  -2   9   0       14.69       14.06      0.98 o
  -1   9   0        5.64        6.01      1.11 o
   0   9   0        1.84        4.51      1.59 o
   1   9   0       21.60       21.26      0.88 o
  -7  10   0        0.95        2.75      1.38 o
  -6  10   0        0.68       -0.80      1.41 o
  -5  10   0       12.74       12.99      1.05 o
  -4  10   0      102.68      101.55      2.64 o
  -3  10   0        1.67        1.26      1.41 o
  -2  10   0       27.01       27.97      1.32 o
  -1  10   0        4.38        4.97      1.21 o
   1 -10   1       12.50       13.96      0.78 o
   2 -10   1        0.57       -0.92      1.37 o
   3 -10   1       43.20       42.73      1.47 o
   4 -10   1       23.22       26.62      1.27 o
   5 -10   1        9.65        9.50      1.02 o
   6 -10   1        2.92        3.01      0.94 o
   7 -10   1       15.40       15.65      1.09 o
  -1  -9   1        0.90        2.22      0.97 o
   0  -9   1       27.21       23.39      0.87 o
   1  -9   1        1.84        3.85      0.62 o
   2  -9   1        0.02        2.21      1.21 o
   3  -9   1        4.02        5.28      0.87 o
   4  -9   1        0.28       -0.15      1.32 o
   5  -9   1       26.00       22.75      1.09 o
   6  -9   1        1.48        2.30      0.83 o
   7  -9   1       51.66       44.41      1.45 o
   8  -9   1      113.84      107.65      3.17 o
  -2  -8   1        1.72        2.46      1.35 o
  -1  -8   1        5.28        6.95      0.60 o
   0  -8   1       12.18       12.42      0.67 o
   1  -8   1      114.45      109.13      1.92 o
   2  -8   1        7.57        9.06      0.79 o
   3  -8   1       18.95       17.64      0.90 o
   4  -8   1      140.09      140.02      2.90 o
   5  -8   1       67.19       63.53      1.82 o
   6  -8   1       15.14       18.03      1.01 o
   7  -8   1       91.64       95.35      2.74 o
   8  -8   1       13.76       12.40      1.06 o
   9  -8   1        4.69        5.59      0.96 o
  -4  -7   1        2.72        1.56      1.56 o
  -3  -7   1        0.98       -0.35      1.31 o
  -2  -7   1       14.98       10.14      0.92 o
  -1  -7   1       16.20       20.05      1.63 o
   0  -7   1       25.71       22.39      1.55 o
   1  -7   1      112.25      112.32      1.72 o
   2  -7   1       45.30       51.25      1.51 o
   3  -7   1       15.01       15.52      0.75 o
   4  -7   1        4.69        3.59      0.61 o
   5  -7   1        3.49        1.28      1.02 o
   6  -7   1      237.93      224.24      3.47 o
   7  -7   1      265.61      259.29      3.92 o
   8  -7   1       22.07       18.35      1.09 o
   9  -7   1        0.03        0.59      1.26 o
  -5  -6   1       42.26       47.27      1.58 o
  -4  -6   1        9.06        9.13      0.90 o
  -3  -6   1        0.44        0.74      1.14 o
  -2  -6   1       16.32       15.11      0.82 o
  -1  -6   1       78.30       83.13      2.94 o
   0  -6   1       10.01       10.81      0.46 o
   1  -6   1       91.49       89.13      1.39 o
   2  -6   1       50.15       54.41      1.58 o
   3  -6   1        4.66        5.30      0.54 o
   4  -6   1       75.54       76.49      1.85 o
   5  -6   1      619.89      635.67      5.11 o
   6  -6   1      158.87      152.05      2.74 o
   7  -6   1       52.95       54.94      1.71 o
   8  -6   1       68.62       65.01      1.96 o
   9  -6   1       72.61       77.88      2.29 o
  10  -6   1        0.01       -1.46      1.46 o
  -6  -5   1       22.73       28.70      1.31 o
  -5  -5   1       18.33       22.23      1.11 o
  -4  -5   1        3.36        3.94      0.76 o
  -3  -5   1        0.97        2.62      0.61 o
  -2  -5   1      130.77      118.80      2.38 o
  -1  -5   1        8.53        8.44      0.42 o
   0  -5   1       11.65       16.96      0.43 o
   1  -5   1       18.21       17.59      0.41 o
   2  -5   1       84.79       80.89      1.60 o
   3  -5   1      290.96      275.88      2.84 o
   4  -5   1       36.89       27.83      0.86 o
   5  -5   1      825.03      844.86      5.49 o
   6  -5   1       57.42       54.24      1.51 o
   7  -5   1       44.71       45.87      1.34 o
   8  -5   1        8.39        7.83      0.86 o
   9  -5   1        0.48        0.00      1.32 o
  10  -5   1       35.81       37.20      1.49 o
  -6  -4   1       30.80       35.69      1.26 o
  -5  -4   1        1.41        1.50      1.21 o
  -4  -4   1       47.88       51.53      1.59 o
  -3  -4   1       88.15       93.35      2.08 o
  -2  -4   1      245.89      234.03      2.84 o
  -1  -4   1       44.09       53.22      1.20 o
   0  -4   1       21.91       21.62      1.01 o
   1  -4   1      994.06      973.18      7.88 o
   2  -4   1      620.53      572.57      3.49 o
   3  -4   1     1384.28     1462.03      5.77 o
   4  -4   1     1355.24     1413.35      6.15 o
   5  -4   1        0.19       -0.57      0.84 o
   6  -4   1       19.78       19.09      0.75 o
   7  -4   1       49.66       48.67      1.39 o
   8  -4   1        0.60        1.45      1.06 o
   9  -4   1       21.65       24.06      1.17 o
  10  -4   1        0.07        0.06      1.41 o
  -7  -3   1       13.14       12.89      1.05 o
  -6  -3   1        3.24        4.48      0.76 o
  -5  -3   1        1.24        0.93      1.05 o
  -4  -3   1      294.15      297.47      3.53 o
  -3  -3   1      122.63      123.23      2.11 o
  -2  -3   1      149.79      175.91      2.22 o
  -1  -3   1      363.68      357.94      5.12 o
   0  -3   1       12.36       13.26      0.32 o
   1  -3   1       71.14       74.56      1.46 o
   2  -3   1     1851.09     1782.82      5.32 o
   3  -3   1      654.43      640.61      3.51 o
   4  -3   1      329.13      345.96      2.94 o
   5  -3   1      325.48      324.83      3.18 o
   6  -3   1       32.95       29.35      0.90 o
   7  -3   1      336.93      325.57      3.94 o
   8  -3   1      179.02      175.16      3.33 o
   9  -3   1       15.14       12.00      1.05 o
  10  -3   1        0.03        1.55      1.39 o
  -8  -2   1        0.96        2.27      1.33 o
  -7  -2   1       64.62       66.33      2.06 o
  -6  -2   1        6.74        7.39      0.71 o
  -5  -2   1      188.84      191.93      2.96 o
  -4  -2   1      605.24      617.70      4.62 o
  -3  -2   1      680.41      737.80      4.44 o
  -2  -2   1     2830.45     2885.05      7.62 o
  -1  -2   1     1754.03     1696.54     16.47 o
   0  -2   1     1121.64     1039.07      2.42 o
   1  -2   1       28.73       16.60      0.34 o
   2  -2   1     5806.19     5982.67      8.64 o
   3  -2   1     1572.95     1608.69      5.16 o
   4  -2   1      161.17      139.68      1.88 o
   5  -2   1       23.62       21.52      0.65 o
   6  -2   1      135.11      114.87      2.22 o
   7  -2   1       38.48       39.67      1.13 o
   8  -2   1       79.70       73.49      2.03 o
   9  -2   1       66.35       69.60      1.97 o
  -8  -1   1       16.42       18.63      1.09 o
  -7  -1   1        1.43        1.97      0.77 o
  -6  -1   1        9.87        8.79      0.71 o
  -5  -1   1       82.61       80.59      1.93 o
  -4  -1   1       37.82       31.15      0.91 o
  -3  -1   1      407.33      438.61      3.12 o
  -2  -1   1       43.54       52.14      1.04 o
  -1  -1   1      124.04      119.13      1.86 o
   0  -1   1     1868.10     1837.70      3.18 o
   1  -1   1      201.12      217.65      2.90 o
   2  -1   1     3018.24     3087.00      5.80 o
   3  -1   1      372.91      391.03      2.59 o
   4  -1   1       31.19       27.02      0.79 o
   5  -1   1        0.92        1.48      0.46 o
   6  -1   1        2.65        2.72      0.59 o
   7  -1   1      281.79      270.46      3.76 o
   8  -1   1       52.47       51.19      1.52 o
   9  -1   1        8.96        8.92      1.05 o
  -9   0   1        3.55        5.22      0.94 o
  -8   0   1        3.19        2.68      1.38 o
  -7   0   1      394.22      406.03      4.68 o
  -6   0   1      244.53      254.39      3.36 o
  -5   0   1       10.10       13.02      0.62 o
  -4   0   1      311.04      300.06      2.83 o
  -3   0   1       68.77       76.43      1.31 o
  -2   0   1     6038.80     5919.42      8.54 o
  -1   0   1        8.67        9.85      0.66 o
   1   0   1     6216.45     6236.68     87.32 o
   2   0   1     1993.81     1897.55      4.82 o
   3   0   1     1511.34     1555.14      5.39 o
   4   0   1       14.87       12.59      0.53 o
   5   0   1       36.85       50.20      1.31 o
   6   0   1       25.04       29.10      0.89 o
   7   0   1       39.02       35.82      1.12 o
   8   0   1        0.88       -0.59      1.22 o
   9   0   1       11.60       14.08      1.10 o
  -9   1   1       17.42       17.30      1.15 o
  -8   1   1        2.41        1.46      1.36 o
  -7   1   1      205.53      212.56      3.36 o
  -6   1   1      248.49      232.99      3.11 o
  -5   1   1      268.75      271.12      2.96 o
  -4   1   1      249.70      269.37      2.55 o
  -3   1   1      762.06      769.22      3.61 o
  -2   1   1      838.03      790.49      2.95 o
  -1   1   1     4084.36     4042.66     44.54 o
   0   1   1        0.26        0.67      0.20 o
   1   1   1      489.16      516.78      7.32 o
   2   1   1        0.67        0.73      0.58 o
   3   1   1       35.04       31.09      0.90 o
   4   1   1     1671.01     1695.02      7.10 o
   5   1   1      222.43      230.02      3.05 o
   6   1   1      432.59      436.54      4.58 o
   7   1   1       55.89       55.85      1.65 o
   8   1   1        2.32        1.63      1.34 o
  -9   2   1        2.86        6.60      0.90 o
  -8   2   1      343.98      348.69      4.53 o
  -7   2   1       23.35       26.44      0.92 o
  -6   2   1      186.88      175.05      2.67 o
  -5   2   1      438.83      445.27      3.65 o
  -4   2   1      530.12      494.67      3.38 o
  -3   2   1     1102.67     1159.71      4.40 o
  -2   2   1       76.44       52.58      0.98 o
  -1   2   1    10413.10    10311.52     88.66 o
   0   2   1     1029.52     1015.90      4.09 o
   1   2   1     1005.00     1047.22     15.49 o
   2   2   1        0.67        0.75      0.61 o
   3   2   1      661.88      730.11      4.49 o
   4   2   1       74.67       82.54      1.89 o
   5   2   1      141.73      144.66      2.67 o
   6   2   1        0.93       -0.05      1.15 o
   7   2   1       32.83       32.21      1.23 o
   8   2   1        0.72        0.57      1.47 o
 -10   3   1        1.01        2.84      1.48 o
  -9   3   1       46.98       45.42      1.45 o
  -8   3   1        5.09        5.87      0.77 o
  -7   3   1        7.71        9.16      0.73 o
  -6   3   1       11.23       15.01      0.71 o
  -5   3   1       76.04       82.44      1.73 o
  -4   3   1      431.44      453.24      3.34 o
  -3   3   1      308.73      348.48      2.64 o
  -2   3   1     1429.93     1412.38      4.80 o
  -1   3   1      150.67      158.29      2.30 o
   0   3   1        1.49        2.66      0.25 o
   1   3   1      191.81      192.82      3.16 o
   2   3   1      404.09      411.76      3.37 o
   3   3   1      123.50      127.23      2.16 o
   4   3   1      111.81      110.83      2.32 o
   5   3   1      197.44      186.41      3.23 o
   6   3   1       19.14       19.56      1.03 o
   7   3   1       13.42       13.09      1.11 o
 -10   4   1        0.46        2.73      1.41 o
  -9   4   1        0.15       -0.55      1.28 o
  -8   4   1        2.41        2.20      1.12 o
  -7   4   1      188.38      181.14      3.03 o
  -6   4   1       30.60       30.51      0.88 o
  -5   4   1       69.29       61.21      1.61 o
  -4   4   1      581.58      623.95      4.13 o
  -3   4   1     2531.97     2561.59      7.70 o
  -2   4   1       12.33       13.13      0.48 o
  -1   4   1       27.69       24.71      0.49 o
   0   4   1      386.09      435.64      4.76 o
   1   4   1     1424.69     1552.84     30.10 o
   2   4   1      457.71      474.14      4.03 o
   3   4   1      467.50      458.48      4.42 o
   4   4   1      196.02      178.81      3.12 o
   5   4   1        4.73        2.16      1.26 o
   6   4   1        0.01        1.20      1.15 o
 -10   5   1       42.72       47.10      1.53 o
  -9   5   1       16.21       14.11      1.09 o
  -8   5   1        0.13        0.76      1.11 o
  -7   5   1        0.03        0.54      1.02 o
  -6   5   1       90.17       79.70      1.98 o
  -5   5   1       80.77       71.58      1.82 o
  -4   5   1      135.03      172.13      2.41 o
  -3   5   1       95.52      107.63      1.87 o
  -2   5   1       70.18       69.07      1.51 o
  -1   5   1      350.90      344.78      2.28 o
   0   5   1       76.11       67.57      1.29 o
   1   5   1      152.41      158.89      2.17 o
   2   5   1       15.79       15.61      0.73 o
   3   5   1       58.76       47.68      1.44 o
   4   5   1        1.14       -0.05      1.17 o
   5   5   1        1.01       -0.34      1.29 o
 -10   6   1        1.27       -0.52      1.42 o
  -9   6   1       10.62        9.50      1.03 o
  -8   6   1        0.63        0.70      1.22 o
  -7   6   1      118.99      120.59      2.71 o
  -6   6   1       33.36       26.14      0.86 o
  -5   6   1       59.27       60.10      1.57 o
  -4   6   1      116.14      127.00      2.30 o
  -3   6   1      180.73      180.15      2.63 o
  -2   6   1       95.74      105.92      2.06 o
  -1   6   1      809.02      850.19      9.84 o
   0   6   1      495.23      499.80      4.72 o
   1   6   1      155.43      155.77      2.01 o
   2   6   1      217.01      196.41      3.34 o
   3   6   1       49.38       46.33      1.40 o
   4   6   1        6.53        4.80      0.95 o
   5   6   1        4.56        4.87      0.98 o
  -9   7   1        4.27        1.43      1.34 o
  -8   7   1       12.81       11.04      0.97 o
  -7   7   1        7.13        9.66      0.82 o
  -6   7   1       66.01       57.91      1.71 o
  -5   7   1       72.43       72.21      2.02 o
  -4   7   1        1.38        1.11      0.99 o
  -3   7   1        3.15        3.90      0.60 o
  -2   7   1        0.76        1.66      0.94 o
  -1   7   1      107.49      113.69      3.37 o
   0   7   1       16.63       18.48      0.71 o
   1   7   1        5.79        5.69      0.54 o
   2   7   1        0.60        1.87      1.20 o
   3   7   1       45.64       59.27      1.82 o
  -9   8   1       38.39       38.91      1.42 o
  -8   8   1        0.16       -0.86      1.43 o
  -7   8   1      125.01      116.76      2.95 o
  -6   8   1        9.68        8.18      0.91 o
  -5   8   1       11.11       10.33      0.83 o
  -4   8   1        4.15        6.61      0.74 o
  -3   8   1      157.81      151.74      3.07 o
  -2   8   1       38.98       32.96      1.07 o
  -1   8   1       20.11       19.65      0.65 o
   0   8   1      238.11      233.32      7.12 o
   1   8   1       10.49        8.08      0.68 o
   2   8   1        3.31        3.28      0.91 o
  -8   9   1        5.93        3.94      0.98 o
  -7   9   1       11.64        9.30      1.02 o
  -6   9   1       10.65       11.99      0.96 o
  -5   9   1       21.34       24.78      1.14 o
  -4   9   1       94.19      100.13      2.79 o
  -3   9   1       69.55       69.57      2.20 o
  -2   9   1       10.86       12.52      1.00 o
  -1   9   1       54.79       55.81      1.57 o
   0   9   1       21.15       24.88      1.36 o
   1   9   1        0.16       -0.95      1.00 o
  -7  10   1        0.18       -0.19      1.32 o
  -6  10   1        0.78        1.67      1.28 o
  -5  10   1       17.05       15.98      1.11 o
  -4  10   1       81.36       78.52      2.38 o
  -3  10   1        1.93        2.06      1.38 o
  -2  10   1       33.22       32.37      1.38 o
   1 -10   2        2.02        2.29      0.75 o
   2 -10   2       31.42       36.58      1.40 o
   3 -10   2        8.27        7.88      1.03 o
   4 -10   2        0.39        1.06      1.32 o
   5 -10   2       18.34       18.08      1.13 o
   6 -10   2        0.26       -1.35      1.35 o
   7 -10   2        4.86        4.87      1.03 o
  -1  -9   2        0.24        0.74      1.91 o
   0  -9   2       10.49       12.83      0.75 o
   1  -9   2       43.85       45.45      1.36 o
   2  -9   2        3.12        3.79      0.85 o
   3  -9   2       56.99       56.89      1.71 o
   4  -9   2        6.90        8.46      0.90 o
   5  -9   2        0.16        0.47      1.27 o
   6  -9   2        6.27        7.65      0.92 o
   7  -9   2       25.73       22.79      1.18 o
   8  -9   2        9.95        8.46      1.04 o
  -2  -8   2       13.28       14.09      1.10 o
  -1  -8   2       32.29       28.89      0.83 o
   0  -8   2        3.40        4.39      0.59 o
   1  -8   2        0.18        1.06      0.75 o
   2  -8   2      136.24      142.59      2.92 o
   3  -8   2      259.38      254.36      3.79 o
   4  -8   2        0.90        2.71      0.61 o
   5  -8   2        6.09        7.38      0.73 o
   6  -8   2       13.83       13.37      0.94 o
   7  -8   2        6.85        9.11      0.91 o
   8  -8   2       40.88       39.15      1.35 o
   9  -8   2       13.08       12.63      1.03 o
  -4  -7   2       14.66       16.96      1.19 o
  -3  -7   2        4.88        5.66      0.89 o
  -2  -7   2        8.26        8.92      0.88 o
  -1  -7   2       19.25       22.18      0.85 o
   0  -7   2      152.01      152.86      2.87 o
   1  -7   2        3.92        3.32      0.45 o
   2  -7   2      256.58      252.89      3.38 o
   3  -7   2      152.43      144.76      2.59 o
   4  -7   2        1.34       -0.27      1.01 o
   5  -7   2       10.58       12.52      0.74 o
   6  -7   2       34.50       27.38      1.00 o
   7  -7   2      270.41      272.37      4.12 o
   8  -7   2      291.56      283.27      4.42 o
   9  -7   2        1.68        3.14      0.92 o
  -5  -6   2        5.28        6.79      1.01 o
  -4  -6   2        8.55       12.21      0.97 o
  -3  -6   2        0.18        1.19      1.11 o
  -2  -6   2       12.63       16.05      0.82 o
  -1  -6   2      122.06      125.71      2.88 o
   0  -6   2       27.78       29.09      0.60 o
   1  -6   2        0.43        0.53      0.61 o
   2  -6   2       62.50       63.12      1.66 o
   3  -6   2       79.02       74.94      1.78 o
   4  -6   2      506.57      563.80      4.60 o
   5  -6   2      101.00      102.62      2.18 o
   6  -6   2       99.12      105.77      2.37 o
   7  -6   2       81.53       82.28      2.32 o
   8  -6   2      116.96      113.50      2.84 o
   9  -6   2       20.06       23.22      1.17 o
  10  -6   2        5.21        5.91      1.03 o
  -6  -5   2        5.67        7.82      1.03 o
  -5  -5   2        0.50        1.17      1.25 o
  -4  -5   2        1.65        0.20      1.16 o
  -3  -5   2        0.24        1.86      1.01 o
  -2  -5   2        2.04        0.43      0.95 o
  -1  -5   2        0.01        0.64      0.75 o
   0  -5   2      123.77      134.65      1.53 o
   1  -5   2       58.54       60.02      1.04 o
   2  -5   2       98.48       98.82      1.78 o
   3  -5   2       89.82       76.29      1.62 o
   4  -5   2        9.67        5.62      0.52 o
   5  -5   2     1624.08     1672.07      7.71 o
   6  -5   2      178.99      185.78      2.84 o
   7  -5   2      263.44      246.33      3.62 o
   8  -5   2        0.79        0.10      1.16 o
   9  -5   2       58.60       55.99      1.79 o
  10  -5   2       17.67       17.17      1.19 o
  -6  -4   2        0.86        0.68      1.20 o
  -5  -4   2       21.96       20.07      1.01 o
  -4  -4   2       88.17       82.44      2.23 o
  -3  -4   2       79.67       83.73      2.03 o
  -2  -4   2       94.90       97.42      1.92 o
  -1  -4   2        0.27        3.68      0.35 o
   0  -4   2      433.28      493.50      2.46 o
   1  -4   2        2.95        0.94      0.42 o
   2  -4   2      639.29      632.25      3.72 o
   3  -4   2     1457.64     1464.20      5.84 o
   4  -4   2     1958.17     2024.93      7.43 o
   5  -4   2      122.68      113.71      2.06 o
   6  -4   2       67.40       62.91      1.78 o
   7  -4   2      702.39      694.03      5.75 o
   8  -4   2       99.36      102.90      2.58 o
   9  -4   2       61.41       65.07      1.87 o
  10  -4   2        1.46       -0.39      1.42 o
  -7  -3   2        0.31       -0.36      1.26 o
  -6  -3   2        1.52        1.61      1.14 o
  -5  -3   2        8.06        6.68      0.71 o
  -4  -3   2      103.88      110.50      2.33 o
  -3  -3   2      384.51      389.53      3.66 o
  -2  -3   2      292.93      289.91      2.84 o
  -1  -3   2       20.46       30.31      1.26 o
   0  -3   2      183.45      188.51      1.36 o
   1  -3   2       14.05       13.60      0.52 o
   2  -3   2       39.06       33.08      0.93 o
   3  -3   2     1401.92     1365.72      5.16 o
   4  -3   2     1821.84     1913.38      6.83 o
   5  -3   2      429.02      424.64      3.67 o
   6  -3   2      397.51      394.81      3.90 o
   7  -3   2      604.64      599.43      5.31 o
   8  -3   2       79.08       75.87      2.05 o
   9  -3   2        0.64        0.79      1.39 o
  -8  -2   2        1.33        2.30      0.88 o
  -7  -2   2        4.45        5.11      0.90 o
  -6  -2   2        6.87        5.86      0.75 o
  -5  -2   2      105.69      112.73      2.29 o
  -4  -2   2       58.19       56.40      1.61 o
  -3  -2   2      359.18      386.74      3.29 o
  -2  -2   2        3.90        1.14      0.64 o
  -1  -2   2      886.28      946.86      9.33 o
   0  -2   2     6825.76     6608.76     12.94 o
   1  -2   2     2014.74     1974.47     30.47 o
   2  -2   2     5051.51     5048.13      8.23 o
   3  -2   2     1487.28     1517.75      5.16 o
   4  -2   2      335.88      320.52      2.80 o
   5  -2   2      413.31      395.47      3.51 o
   6  -2   2       77.76       79.41      1.90 o
   7  -2   2      279.14      281.91      3.79 o
   8  -2   2       37.13       37.97      1.22 o
   9  -2   2       69.39       66.62      1.94 o
  -8  -1   2       26.00       21.95      1.21 o
  -7  -1   2      177.75      186.70      3.42 o
  -6  -1   2      157.00      159.29      2.83 o
  -5  -1   2        4.44        4.23      0.59 o
  -4  -1   2       62.22       71.80      1.62 o
  -3  -1   2      981.34     1075.64      4.93 o
  -2  -1   2        0.82       -0.32      0.60 o
  -1  -1   2     4882.60     5004.77     76.18 o
   0  -1   2     2486.61     2420.67      9.20 o
   1  -1   2     2384.42     2411.14     37.21 o
   2  -1   2      360.82      366.39      2.15 o
   3  -1   2       86.42       74.17      1.26 o
   4  -1   2     1352.09     1453.50      5.93 o
   5  -1   2      537.19      561.04      4.23 o
   6  -1   2       87.33       89.11      2.08 o
   7  -1   2      112.34      106.80      2.48 o
   8  -1   2        3.99        1.79      1.33 o
   9  -1   2       22.97       19.94      1.18 o
  -9   0   2       27.84       30.47      1.36 o
  -8   0   2       44.49       47.44      1.44 o
  -7   0   2      133.10      134.93      2.88 o
  -6   0   2      115.38      114.06      2.39 o
  -5   0   2      166.56      173.25      2.51 o
  -4   0   2      126.41      128.96      1.94 o
  -3   0   2       76.03       93.72      1.45 o
  -2   0   2     2520.46     2517.99      5.78 o
  -1   0   2       89.81       85.89      2.27 o
   0   0   2       40.21       34.89      0.59 o
   1   0   2     1735.60     1758.43     23.84 o
   2   0   2      485.23      479.35      2.57 o
   3   0   2      439.01      462.23      3.05 o
   4   0   2       16.87       17.54      0.58 o
   5   0   2      860.41      925.95      5.65 o
   6   0   2        5.25        6.95      0.65 o
   7   0   2      175.94      172.39      3.16 o
   8   0   2        1.51        2.35      1.29 o
   9   0   2        8.88       10.68      1.09 o
  -9   1   2       23.22       21.68      1.27 o
  -8   1   2      283.26      274.93      4.24 o
  -7   1   2       41.62       40.93      1.23 o
  -6   1   2       19.90       18.20      0.76 o
  -5   1   2       54.19       56.16      1.49 o
  -4   1   2       85.96       88.65      1.60 o
  -3   1   2      544.98      528.60      3.09 o
  -2   1   2      969.79      959.04      3.44 o
  -1   1   2      125.82      149.99      2.11 o
   0   1   2      394.04      359.90      1.86 o
   1   1   2      666.35      668.30      8.20 o
   2   1   2     3004.95     2987.07      7.09 o
   3   1   2     1874.15     2073.96      6.94 o
   4   1   2       75.67       52.90      1.50 o
   5   1   2      325.76      315.96      3.56 o
   6   1   2       27.16       26.16      0.94 o
   7   1   2      188.82      190.68      3.46 o
   8   1   2       90.60       88.53      2.48 o
  -9   2   2       69.93       74.22      2.26 o
  -8   2   2        6.21        7.74      0.93 o
  -7   2   2        3.63        5.42      0.69 o
  -6   2   2      140.91      144.53      2.45 o
  -5   2   2      342.47      361.93      3.33 o
  -4   2   2      209.94      232.30      2.40 o
  -3   2   2        0.04        2.50      0.37 o
  -2   2   2      769.12      738.97      3.21 o
  -1   2   2      133.93      113.45      1.07 o
   0   2   2     1091.94     1064.15      2.66 o
   1   2   2        5.40        6.29      0.27 o
   2   2   2        5.51        4.27      0.41 o
   3   2   2      357.32      381.82      3.35 o
   4   2   2     1244.33     1351.78      6.92 o
   5   2   2      482.53      468.87      4.64 o
   6   2   2       13.41       11.97      0.84 o
   7   2   2       29.48       29.16      1.21 o
   8   2   2        7.20        5.17      1.02 o
 -10   3   2        0.20       -1.10      1.57 o
  -9   3   2        0.35       -1.35      1.35 o
  -8   3   2        2.82        0.99      1.14 o
  -7   3   2       34.29       35.33      1.15 o
  -6   3   2       10.64       11.48      0.66 o
  -5   3   2      115.00      126.72      2.09 o
  -4   3   2       58.01       74.94      1.49 o
  -3   3   2       36.15       25.75      0.81 o
  -2   3   2        9.60        7.46      0.40 o
  -1   3   2       15.91       15.41      0.34 o
   0   3   2      353.13      324.93      1.78 o
   1   3   2       52.85       49.18      1.64 o
   2   3   2        3.87        1.19      0.69 o
   3   3   2       89.15       93.19      1.97 o
   4   3   2      919.33      938.49      6.30 o
   5   3   2      635.25      628.15      5.73 o
   6   3   2      170.18      161.65      3.34 o
   7   3   2        1.80        2.07      1.33 o
 -10   4   2       27.66       32.69      1.39 o
  -9   4   2       42.13       48.31      1.41 o
  -8   4   2        0.23       -0.43      1.14 o
  -7   4   2        6.93        8.11      0.71 o
  -6   4   2       81.27       80.11      1.95 o
  -5   4   2      145.03      128.76      2.16 o
  -4   4   2      368.91      405.27      3.40 o
  -3   4   2       64.86       64.54      1.39 o
  -2   4   2       79.94       72.33      1.39 o
  -1   4   2      220.41      209.96      1.60 o
   0   4   2       90.54       90.26      1.16 o
   1   4   2      340.05      344.83      5.47 o
   2   4   2       79.77      100.79      2.04 o
   3   4   2        2.62        1.41      0.97 o
   4   4   2      374.16      359.30      4.33 o
   5   4   2       10.68        9.79      0.89 o
   6   4   2       80.46       72.27      2.18 o
 -10   5   2        2.09        0.38      1.47 o
  -9   5   2        1.16        2.24      1.24 o
  -8   5   2       42.97       44.11      1.35 o
  -7   5   2      104.74      112.07      2.52 o
  -6   5   2      233.83      222.77      3.15 o
  -5   5   2        8.54        5.88      0.57 o
  -4   5   2        0.57        0.55      0.72 o
  -3   5   2      484.55      474.01      3.77 o
  -2   5   2       10.31        7.25      0.50 o
  -1   5   2      412.78      405.98      2.51 o
   0   5   2      637.33      624.50      3.22 o
   1   5   2      368.46      364.93      4.27 o
   2   5   2      213.92      195.35      3.07 o
   3   5   2       59.39       66.44      1.82 o
   4   5   2       70.88       57.36      1.71 o
   5   5   2        6.19        7.41      0.94 o
 -10   6   2        9.97       12.08      1.11 o
  -9   6   2       55.17       54.31      1.79 o
  -8   6   2      123.32      110.43      2.83 o
  -7   6   2        8.22        9.70      0.76 o
  -6   6   2        4.03        5.26      0.69 o
  -5   6   2      127.55      142.75      2.55 o
  -4   6   2        6.04        6.77      0.60 o
  -3   6   2        1.64        3.20      0.49 o
  -2   6   2        0.24        0.35      0.80 o
  -1   6   2        6.03        6.84      0.54 o
   0   6   2       32.99       37.33      2.06 o
   1   6   2       14.81       12.34      0.55 o
   2   6   2      177.17      176.10      3.20 o
   3   6   2      182.07      186.66      3.50 o
   4   6   2       52.33       50.40      1.48 o
  -9   7   2        1.75       -0.12      1.41 o
  -8   7   2        5.97        6.91      0.92 o
  -7   7   2      171.95      156.55      3.24 o
  -6   7   2       18.04       21.39      0.91 o
  -5   7   2      106.01      101.18      2.41 o
  -4   7   2       66.67       71.79      2.04 o
  -3   7   2      169.90      167.33      2.86 o
  -2   7   2       32.92       28.48      0.90 o
  -1   7   2        7.04        7.00      0.49 o
   0   7   2      134.73      125.84      2.85 o
   1   7   2        0.00        1.67      0.82 o
   2   7   2       27.44       25.64      1.16 o
   3   7   2        7.54        9.98      1.04 o
  -9   8   2        2.22        2.35      0.94 o
  -8   8   2        0.79        1.27      1.33 o
  -7   8   2        0.00        1.75      1.16 o
  -6   8   2        2.22        1.83      1.20 o
  -5   8   2        1.08       -0.28      1.08 o
  -4   8   2       72.03       71.94      1.95 o
  -3   8   2       33.74       34.98      1.07 o
  -2   8   2        2.23        1.62      1.18 o
  -1   8   2       10.88       10.98      0.64 o
   0   8   2       73.67       78.11      5.13 o
   1   8   2       32.82       31.98      0.94 o
   2   8   2       42.33       37.13      1.44 o
  -8   9   2        0.14        1.13      1.42 o
  -7   9   2        5.00        6.21      0.86 o
  -6   9   2        0.88        2.05      1.25 o
  -5   9   2       65.52       69.97      2.12 o
  -4   9   2       79.66       74.83      2.21 o
  -3   9   2       44.03       49.64      1.45 o
  -2   9   2       14.66       14.97      1.04 o
  -1   9   2       14.44       14.09      0.73 o
   0   9   2        1.68        0.97      0.99 o
  -7  10   2        0.45        0.98      1.36 o
  -6  10   2       13.21       14.06      1.09 o
  -5  10   2       12.97       11.58      1.06 o
  -4  10   2        0.16        1.99      1.26 o
  -3  10   2        4.99        5.50      0.95 o
  -2  10   2        0.96       -0.76      1.39 o
   1 -10   3       18.93       22.81      1.23 o
   2 -10   3        2.79        4.58      0.95 o
   3 -10   3        2.77        3.65      0.86 o
   4 -10   3        6.52        5.36      0.92 o
   5 -10   3        5.18        3.55      0.95 o
   6 -10   3        5.97        4.80      0.93 o
   7 -10   3        1.72       -0.32      1.48 o
  -1  -9   3       12.85       14.57      0.80 o
   0  -9   3        2.88        4.04      0.65 o
   1  -9   3       15.23       17.19      0.75 o
   2  -9   3        4.49        4.12      0.88 o
   3  -9   3        3.78        4.93      0.80 o
   4  -9   3      113.86      112.78      2.88 o
   5  -9   3        0.24       -0.68      1.12 o
   6  -9   3       82.02       82.99      2.25 o
   7  -9   3        2.27        3.01      0.88 o
   8  -9   3        1.93        2.75      0.92 o
  -2  -8   3        0.27        1.08      1.22 o
  -1  -8   3        9.73       10.58      0.68 o
   0  -8   3       51.00       52.98      1.09 o
   1  -8   3       16.49       18.10      0.63 o
   2  -8   3       48.30       44.18      1.24 o
   3  -8   3        0.29        0.89      1.07 o
   4  -8   3      106.39       99.19      2.53 o
   5  -8   3       22.60       21.70      0.92 o
   6  -8   3       40.57       42.24      1.25 o
   7  -8   3       10.18       10.13      0.96 o
   8  -8   3        2.39        3.08      0.86 o
   9  -8   3       11.06       12.66      1.11 o
  -4  -7   3        5.30        9.69      1.03 o
  -3  -7   3        0.41        0.52      1.23 o
  -2  -7   3        0.67       -0.05      1.14 o
  -1  -7   3        0.35       -0.15      0.77 o
   0  -7   3       78.64       77.88      1.57 o
   1  -7   3       26.66       23.94      1.16 o
   2  -7   3      199.27      194.93      3.04 o
   3  -7   3        8.14        7.60      0.66 o
   4  -7   3        8.08        9.09      0.68 o
   5  -7   3       33.44       30.32      0.94 o
   6  -7   3      131.94      134.12      2.80 o
   7  -7   3       28.33       27.81      1.13 o
   8  -7   3       12.12       10.22      1.00 o
   9  -7   3       47.34       51.77      1.54 o
  -5  -6   3       17.76       23.12      1.22 o
  -4  -6   3        5.59        5.21      0.85 o
  -3  -6   3        8.63        7.53      0.85 o
  -2  -6   3        0.04        0.83      1.00 o
  -1  -6   3        8.93        6.97      0.46 o
   0  -6   3      103.89      111.53      1.59 o
   1  -6   3      411.36      400.35      2.80 o
   2  -6   3      841.56      837.08      5.51 o
   3  -6   3      219.10      217.22      2.85 o
   4  -6   3       38.72       39.55      1.16 o
   5  -6   3       35.79       33.20      0.95 o
   6  -6   3       14.13       13.05      0.83 o
   7  -6   3       26.00       25.08      0.99 o
   8  -6   3       50.10       51.51      1.50 o
   9  -6   3       25.34       22.73      1.22 o
  -6  -5   3        0.16       -0.39      1.37 o
  -5  -5   3        1.15        1.45      1.19 o
  -4  -5   3       60.82       64.20      1.92 o
  -3  -5   3        5.00        5.02      0.72 o
  -2  -5   3       28.64       25.58      0.83 o
  -1  -5   3        0.38        0.56      0.58 o
   0  -5   3      249.49      262.70      3.05 o
   1  -5   3       74.71       85.20      1.23 o
   2  -5   3      104.73      106.03      1.86 o
   3  -5   3      227.13      241.69      2.74 o
   4  -5   3       13.76       18.36      0.66 o
   5  -5   3       20.57       19.49      0.74 o
   6  -5   3      181.72      182.68      2.91 o
   7  -5   3       80.28       85.30      2.35 o
   8  -5   3        8.27        7.04      0.87 o
   9  -5   3       13.24       14.85      1.07 o
  10  -5   3        6.12        6.35      0.98 o
  -6  -4   3        4.20        6.32      0.90 o
  -5  -4   3        6.22        5.70      0.83 o
  -4  -4   3       41.14       40.86      1.20 o
  -3  -4   3        2.19        2.74      0.56 o
  -2  -4   3       36.60       42.42      1.25 o
  -1  -4   3      529.43      567.75      7.24 o
   0  -4   3     1732.20     1707.62     18.96 o
   1  -4   3      123.25      124.59      1.27 o
   2  -4   3      568.81      563.32      3.60 o
   3  -4   3        9.79        4.48      0.46 o
   4  -4   3       26.43       29.18      0.89 o
   5  -4   3       36.37       31.59      0.94 o
   6  -4   3      113.77      109.74      2.25 o
   7  -4   3      295.03      291.08      3.87 o
   8  -4   3        8.07       10.23      0.89 o
   9  -4   3        6.25        8.22      0.97 o
  10  -4   3        1.72        2.53      1.50 o
  -7  -3   3       12.55       12.37      1.06 o
  -6  -3   3       21.96       20.98      1.01 o
  -5  -3   3      129.98      129.60      2.77 o
  -4  -3   3       23.11       21.72      0.85 o
  -3  -3   3      212.79      198.15      2.67 o
  -2  -3   3      782.80      757.16      4.57 o
  -1  -3   3     1841.67     1998.04     30.25 o
   0  -3   3     1282.88     1241.05      9.32 o
   1  -3   3      288.27      290.20      1.63 o
   2  -3   3        1.27        2.11      0.38 o
   3  -3   3      321.14      332.83      2.68 o
   4  -3   3      208.72      216.00      2.44 o
   5  -3   3      129.23      134.07      2.16 o
   6  -3   3       20.91       21.43      0.77 o
   7  -3   3        4.42        2.86      0.70 o
   8  -3   3        0.01        0.68      1.17 o
   9  -3   3      134.17      122.15      3.25 o
  -8  -2   3        0.47       -1.39      1.39 o
  -7  -2   3       29.30       31.32      1.24 o
  -6  -2   3        5.40        7.36      0.79 o
  -5  -2   3       22.97       20.26      0.86 o
  -4  -2   3      141.08      149.78      2.38 o
  -3  -2   3        0.71        5.15      0.47 o
  -2  -2   3      191.47      183.86      2.09 o
  -1  -2   3     2948.04     3039.01     36.65 o
   0  -2   3     5000.63     4799.94      8.89 o
   1  -2   3     3314.44     3213.56     28.75 o
   2  -2   3      678.36      654.33      3.15 o
   3  -2   3       33.41       35.30      1.02 o
   4  -2   3      374.40      370.47      3.08 o
   5  -2   3       10.09       10.09      0.56 o
   6  -2   3       16.79       14.88      0.70 o
   7  -2   3        0.79        1.92      0.63 o
   8  -2   3       21.66       22.86      1.07 o
   9  -2   3        1.55        0.88      1.38 o
  -8  -1   3       79.39       75.24      2.11 o
  -7  -1   3       16.96       13.75      1.04 o
  -6  -1   3        5.80        4.91      0.72 o
  -5  -1   3       14.02       15.80      0.72 o
  -4  -1   3        0.74        1.94      0.44 o
  -3  -1   3       10.45        4.38      0.42 o
  -2  -1   3     1030.08      938.80      4.06 o
  -1  -1   3     2505.18     2479.83     29.69 o
   0  -1   3       17.77       19.02      0.49 o
   1  -1   3     2363.44     2366.12     24.33 o
   2  -1   3     2154.92     2164.00      5.49 o
   3  -1   3      297.21      313.78      2.51 o
   4  -1   3      340.27      340.94      2.99 o
   5  -1   3       19.98       17.51      0.65 o
   6  -1   3      556.09      545.16      4.76 o
   7  -1   3       91.82       88.51      2.31 o
   8  -1   3        0.57       -0.73      1.21 o
   9  -1   3      184.81      189.95      3.92 o
  -9   0   3        2.47        1.72      1.41 o
  -8   0   3       86.48       93.84      2.76 o
  -7   0   3       89.24       89.38      2.46 o
  -6   0   3       18.52       20.04      0.82 o
  -5   0   3        7.38        8.52      0.58 o
  -4   0   3      590.32      549.35      3.92 o
  -3   0   3      601.99      583.80      3.48 o
  -2   0   3     1030.37      994.36      3.85 o
  -1   0   3      750.02      703.18      5.59 o
   0   0   3      633.05      588.26      3.65 o
   1   0   3      331.12      312.35      2.87 o
   2   0   3      908.29      965.17      3.85 o
   3   0   3     3497.49     3862.51      9.06 o
   4   0   3      134.44      116.92      1.90 o
   5   0   3        6.84        7.49      0.61 o
   6   0   3      162.08      155.67      2.80 o
   7   0   3        0.01        0.65      0.66 o
   8   0   3       37.41       35.69      1.31 o
  -9   1   3       79.42       77.56      2.37 o
  -8   1   3        2.45        2.44      0.93 o
  -7   1   3       27.25       28.58      0.98 o
  -6   1   3       72.53       72.06      1.88 o
  -5   1   3      215.63      207.51      2.70 o
  -4   1   3      136.20      158.27      2.07 o
  -3   1   3      204.00      211.16      2.09 o
  -2   1   3     2873.23     2784.77      6.27 o
  -1   1   3       35.02       37.32      1.02 o
   0   1   3      603.55      593.71      2.31 o
   1   1   3      214.54      193.40      1.21 o
   2   1   3     4957.17     4991.77      9.67 o
   3   1   3      685.31      721.28      4.25 o
   4   1   3      132.33      128.45      2.14 o
   5   1   3       10.59       10.91      0.69 o
   6   1   3        3.28        2.17      1.11 o
   7   1   3       50.46       49.27      1.43 o
   8   1   3       21.19       19.51      1.14 o
  -9   2   3       24.25       20.72      1.18 o
  -8   2   3       25.99       24.96      1.12 o
  -7   2   3       73.60       75.41      2.15 o
  -6   2   3        1.73        2.78      0.55 o
  -5   2   3       26.63       31.05      0.96 o
  -4   2   3      949.71      925.55      4.80 o
  -3   2   3       94.56      105.12      1.53 o
  -2   2   3      265.93      267.95      2.10 o
  -1   2   3       84.21       86.83      2.14 o
   0   2   3      147.08      156.04      1.14 o
   1   2   3      105.54       96.25      1.02 o
   2   2   3      544.58      595.39      3.75 o
   3   2   3        2.95        0.49      0.74 o
   4   2   3      472.66      465.43      4.23 o
   5   2   3        0.03       -1.00      1.00 o
   6   2   3      367.04      362.51      4.53 o
   7   2   3       38.98       39.25      1.35 o
  -9   3   3       63.14       68.43      2.13 o
  -8   3   3        5.31        6.94      0.82 o
  -7   3   3        1.32        0.45      1.04 o
  -6   3   3        7.34        6.98      0.63 o
  -5   3   3       14.78        7.17      0.53 o
  -4   3   3      340.74      313.92      2.92 o
  -3   3   3       13.06       16.35      0.50 o
  -2   3   3      361.34      326.95      2.55 o
  -1   3   3      367.62      391.98      3.65 o
   0   3   3      669.03      655.37      2.61 o
   1   3   3       57.08       57.92      0.94 o
   2   3   3      804.70      801.45      4.89 o
   3   3   3      182.20      180.81      2.66 o
   4   3   3        0.83        0.23      0.95 o
   5   3   3        1.39        0.77      1.12 o
   6   3   3       14.23       19.10      1.07 o
   7   3   3       14.70       14.88      1.12 o
 -10   4   3       37.00       33.75      1.47 o
  -9   4   3        2.47        1.86      1.38 o
  -8   4   3       11.57       13.83      0.87 o
  -7   4   3        0.68        0.91      1.11 o
  -6   4   3        1.60        1.50      0.91 o
  -5   4   3      261.74      261.65      3.05 o
  -4   4   3       34.27       42.48      1.11 o
  -3   4   3       22.22       20.64      0.67 o
  -2   4   3       15.91       18.78      0.60 o
  -1   4   3       67.24       83.75      2.81 o
   0   4   3      307.57      302.10      2.06 o
   1   4   3      209.02      227.93      5.73 o
   2   4   3       70.40       72.71      1.78 o
   3   4   3       13.36       11.53      0.73 o
   4   4   3      333.54      327.82      4.18 o
   5   4   3        8.38        3.96      0.86 o
   6   4   3        0.20       -1.30      1.30 o
 -10   5   3        1.61        1.16      1.41 o
  -9   5   3       35.48       36.40      1.35 o
  -8   5   3       65.13       60.96      1.93 o
  -7   5   3      186.41      176.29      3.13 o
  -6   5   3        1.01        2.07      0.60 o
  -5   5   3       15.15       14.29      0.70 o
  -4   5   3      294.63      294.22      3.20 o
  -3   5   3        5.18        4.80      0.50 o
  -2   5   3      648.10      642.79      4.45 o
  -1   5   3      125.11      122.74      1.61 o
   0   5   3       68.25       71.65      1.38 o
   1   5   3       52.07       54.91      2.48 o
   2   5   3        2.32        2.76      0.61 o
   3   5   3      274.19      307.16      4.06 o
   4   5   3       10.07        9.95      0.92 o
   5   5   3       15.87       15.93      1.06 o
  -9   6   3        7.74       10.36      0.97 o
  -8   6   3       14.01       11.65      1.03 o
  -7   6   3       73.68       68.18      1.91 o
  -6   6   3       27.68       23.99      0.88 o
  -5   6   3       44.95       50.75      1.48 o
  -4   6   3        8.69        9.36      0.65 o
  -3   6   3       75.19       83.28      1.94 o
  -2   6   3        4.07        2.79      0.52 o
  -1   6   3        2.38        4.45      0.40 o
   0   6   3       25.71       23.18      0.57 o
   1   6   3        1.62        0.66      0.76 o
   2   6   3      282.13      263.03      3.89 o
   3   6   3        7.50       11.29      0.98 o
   4   6   3       49.88       55.23      1.66 o
  -9   7   3       61.09       58.31      1.80 o
  -8   7   3        3.30        0.77      1.31 o
  -7   7   3       38.41       43.43      1.37 o
  -6   7   3        0.97        0.05      1.10 o
  -5   7   3       16.86       15.15      0.88 o
  -4   7   3        0.00       -0.68      1.01 o
  -3   7   3       98.20       99.09      2.29 o
  -2   7   3       24.44       26.07      0.91 o
  -1   7   3        0.03       -0.49      1.15 o
   0   7   3        4.82        6.29      0.51 o
   1   7   3      181.53      195.97      4.61 o
   2   7   3       10.52        8.70      0.92 o
   3   7   3       11.10        8.89      1.01 o
  -9   8   3       13.32       12.41      1.13 o
  -8   8   3        0.95       -1.32      1.32 o
  -7   8   3        0.71        1.57      1.22 o
  -6   8   3        3.06        3.24      0.81 o
  -5   8   3       65.09       65.72      1.95 o
  -4   8   3       44.62       43.66      1.25 o
  -3   8   3        0.41        1.21      1.11 o
  -2   8   3       87.36       84.78      2.40 o
  -1   8   3       30.56       36.37      1.07 o
   0   8   3        0.07        0.48      0.87 o
   1   8   3        0.51       -0.13      1.60 o
   2   8   3        7.65        8.04      0.97 o
  -8   9   3        3.59        0.70      1.49 o
  -7   9   3        1.41        1.07      1.37 o
  -6   9   3        1.13        1.70      1.22 o
  -5   9   3        9.33       10.36      0.94 o
  -4   9   3       17.85       15.43      1.08 o
  -3   9   3        0.03       -0.16      1.26 o
  -2   9   3       49.25       54.74      1.64 o
  -1   9   3       12.23       13.55      0.74 o
   0   9   3        3.37        1.52      0.97 o
  -6  10   3        0.05        1.07      0.86 o
  -5  10   3       25.54       23.36      1.22 o
  -4  10   3        5.23        6.20      0.98 o
  -3  10   3       12.46       14.02      1.11 o
  -2  10   3        3.65        3.02      0.94 o
   1 -10   4        5.18        6.77      0.71 o
   2 -10   4        5.72        6.42      0.94 o
   3 -10   4        0.26       -0.61      1.27 o
   4 -10   4        7.88        7.45      0.94 o
   5 -10   4        6.66        7.92      0.94 o
   6 -10   4       42.40       41.82      1.50 o
   7 -10   4        5.02        3.74      0.96 o
  -1  -9   4        0.07        2.23      0.72 o
   0  -9   4       41.89       42.36      1.05 o
   1  -9   4        1.32        0.66      0.90 o
   2  -9   4       50.75       54.70      1.58 o
   3  -9   4        0.00        1.31      1.03 o
   4  -9   4        5.92        6.84      0.84 o
   5  -9   4        2.66        2.12      1.19 o
   6  -9   4        3.04        3.38      0.89 o
   7  -9   4       33.77       30.41      1.28 o
   8  -9   4        3.63        3.14      0.95 o
  -2  -8   4        4.06        5.42      0.88 o
  -1  -8   4       23.79       22.02      0.78 o
   0  -8   4       27.26       27.84      0.82 o
   1  -8   4        5.51        5.56      0.57 o
   2  -8   4        1.05        0.14      1.07 o
   3  -8   4       90.29       88.59      2.41 o
   4  -8   4        0.09        0.54      0.64 o
   5  -8   4       13.91       12.01      0.82 o
   6  -8   4        0.17        0.40      1.17 o
   7  -8   4       19.01       13.41      1.01 o
   8  -8   4        0.19        0.12      1.32 o
   9  -8   4        0.02        0.77      1.39 o
  -3  -7   4       12.86       12.37      0.99 o
  -2  -7   4       16.61       17.87      1.02 o
  -1  -7   4        7.11        8.58      0.55 o
   0  -7   4        0.68        1.77      0.71 o
   1  -7   4        4.36        3.24      0.46 o
   2  -7   4        2.14        1.97      1.03 o
   3  -7   4      108.83      109.69      2.38 o
   4  -7   4       12.36       12.64      0.73 o
   5  -7   4       61.19       56.72      1.68 o
   6  -7   4       77.71       71.85      1.94 o
   7  -7   4       32.70       31.63      1.21 o
   8  -7   4        0.18        0.71      1.29 o
   9  -7   4       22.51       44.72      1.47 o
  -5  -6   4       30.91       33.50      1.36 o
  -4  -6   4        0.36       -0.12      1.28 o
  -3  -6   4       31.19       25.88      1.07 o
  -2  -6   4      227.90      228.84      3.66 o
  -1  -6   4       31.71       33.85      1.54 o
   0  -6   4        2.93        3.29      0.50 o
   1  -6   4      130.51      138.64      3.21 o
   2  -6   4        0.07        1.20      0.89 o
   3  -6   4        7.77        6.89      0.57 o
   4  -6   4        0.29        0.24      0.86 o
   5  -6   4        0.33        0.48      0.91 o
   6  -6   4      325.37      333.80      4.11 o
   7  -6   4        4.77        6.28      0.76 o
   8  -6   4        6.38        7.70      0.88 o
   9  -6   4        0.34        1.41      1.30 o
  -5  -5   4        0.09       -0.79      1.31 o
  -4  -5   4       24.49       28.74      1.13 o
  -3  -5   4       54.33       61.50      1.84 o
  -2  -5   4       21.75       18.98      0.80 o
  -1  -5   4        1.07        1.30      0.60 o
   0  -5   4       56.69       60.73      1.26 o
   1  -5   4      180.72      188.66      1.77 o
   2  -5   4      124.15      127.43      2.07 o
   3  -5   4      183.72      192.10      2.52 o
   4  -5   4        4.67        3.51      0.54 o
   5  -5   4       43.92       40.87      1.20 o
   6  -5   4       87.06       83.61      2.13 o
   7  -5   4     1074.39     1077.63      7.47 o
   8  -5   4        1.00        0.10      1.22 o
   9  -5   4       52.20       54.00      1.52 o
  -6  -4   4        1.63        2.08      1.30 o
  -5  -4   4       73.88       70.39      2.04 o
  -4  -4   4      177.84      165.37      3.03 o
  -3  -4   4      125.40      130.30      2.47 o
  -2  -4   4      211.23      199.17      2.73 o
  -1  -4   4      311.06      308.35      4.11 o
   0  -4   4     1557.14     1548.37      7.22 o
   1  -4   4        0.16        3.70      0.79 o
   2  -4   4      222.29      203.16      2.28 o
   3  -4   4      578.84      618.28      4.05 o
   4  -4   4        7.41        6.56      0.52 o
   5  -4   4      449.80      434.27      3.91 o
   6  -4   4        0.60        0.43      1.01 o
   7  -4   4        3.74        2.15      1.19 o
   8  -4   4      105.35      104.58      2.71 o
   9  -4   4       16.19       16.02      1.13 o
  -7  -3   4       10.74        8.64      1.06 o
  -6  -3   4       11.28        7.71      0.94 o
  -5  -3   4        4.61        4.14      0.78 o
  -4  -3   4      484.40      471.01      4.56 o
  -3  -3   4       46.51       50.98      1.39 o
  -2  -3   4        6.60        5.42      0.48 o
  -1  -3   4     1499.31     1498.13     17.82 o
   0  -3   4      420.04      401.47      2.06 o
   1  -3   4      265.72      278.06      1.68 o
   2  -3   4      268.70      287.22      2.43 o
   3  -3   4      323.58      316.94      2.71 o
   4  -3   4      152.66      164.63      2.18 o
   5  -3   4      358.26      367.13      3.53 o
   6  -3   4      246.47      237.15      3.20 o
   7  -3   4       50.75       47.44      1.42 o
   8  -3   4        7.19        7.25      0.86 o
   9  -3   4        1.97        2.33      0.88 o
  -8  -2   4       20.36       24.40      1.26 o
  -7  -2   4       89.66       92.49      2.38 o
  -6  -2   4      638.55      628.73      5.92 o
  -5  -2   4      101.60       95.09      2.32 o
  -4  -2   4        0.21        0.53      0.87 o
  -3  -2   4       14.58       12.85      0.58 o
  -2  -2   4      846.76      890.58      4.57 o
  -1  -2   4      830.07      838.77      8.16 o
   0  -2   4      439.69      469.86      1.96 o
   1  -2   4       94.82       90.69      1.42 o
   2  -2   4     2675.22     2599.51      6.67 o
   3  -2   4       98.35       92.50      1.49 o
   4  -2   4      446.81      436.04      3.46 o
   5  -2   4        8.06        8.23      0.58 o
   6  -2   4       52.25       57.68      1.72 o
   7  -2   4       22.18       23.55      0.91 o
   8  -2   4       26.53       20.64      1.05 o
   9  -2   4      126.06      139.05      3.31 o
  -8  -1   4       40.48       43.27      1.48 o
  -7  -1   4       74.76       69.69      2.13 o
  -6  -1   4      227.37      224.78      3.44 o
  -5  -1   4      289.58      297.67      3.54 o
  -4  -1   4      278.51      255.83      2.92 o
  -3  -1   4        4.69        5.55      0.46 o
  -2  -1   4      309.21      290.08      2.43 o
  -1  -1   4      153.29      168.95      1.19 o
   0  -1   4      203.20      219.33      1.24 o
   1  -1   4      388.25      363.65      5.16 o
   2  -1   4        0.80        0.57      0.54 o
   3  -1   4     1242.13     1342.85      5.31 o
   4  -1   4      150.01      197.41      2.40 o
   5  -1   4      182.94      188.88      2.63 o
   6  -1   4        0.11        0.75      0.92 o
   7  -1   4       12.05       10.00      0.80 o
   8  -1   4       73.33       65.62      1.86 o
   9  -1   4       43.37       43.21      1.49 o
  -9   0   4        0.27        0.58      1.47 o
  -8   0   4      148.70      151.15      3.42 o
  -7   0   4       39.55       36.77      1.10 o
  -6   0   4      196.76      197.49      3.07 o
  -5   0   4       55.31       57.92      1.71 o
  -4   0   4      994.44     1072.41      5.56 o
  -3   0   4        9.90        7.97      0.46 o
  -2   0   4      140.52      129.73      1.58 o
  -1   0   4      771.24      721.88      5.63 o
   0   0   4      387.30      348.65      1.49 o
   1   0   4     1658.31     1742.51     24.79 o
   2   0   4     1400.58     1361.00      4.90 o
   3   0   4      327.47      340.69      2.86 o
   4   0   4      194.46      190.68      2.46 o
   5   0   4      271.58      275.63      3.31 o
   6   0   4        0.22        1.52      1.01 o
   7   0   4        6.79        9.83      0.86 o
   8   0   4        8.48        9.87      0.97 o
  -9   1   4       64.43       65.12      1.91 o
  -8   1   4       36.59       38.42      1.30 o
  -7   1   4       53.81       55.32      1.57 o
  -6   1   4       64.14       57.91      1.54 o
  -5   1   4        0.02        0.48      0.78 o
  -4   1   4      809.04      866.19      4.84 o
  -3   1   4      543.26      596.76      3.57 o
  -2   1   4      106.34      106.52      1.43 o
  -1   1   4      153.20      174.37      1.94 o
   0   1   4      673.30      665.50      3.20 o
   1   1   4     1897.37     1833.74     17.92 o
   2   1   4       64.76       80.58      1.43 o
   3   1   4      365.88      392.74      3.30 o
   4   1   4       48.63       46.37      1.26 o
   5   1   4       21.06       21.54      0.83 o
   6   1   4      113.10      109.56      2.53 o
   7   1   4        2.75        1.68      1.27 o
   8   1   4       67.08       62.50      1.78 o
  -9   2   4        0.16        1.24      1.45 o
  -8   2   4       74.81       77.23      2.11 o
  -7   2   4       48.33       50.17      1.44 o
  -6   2   4       71.96       69.78      1.85 o
  -5   2   4       59.66       73.77      1.70 o
  -4   2   4       22.75       16.94      0.56 o
  -3   2   4      122.43      139.16      1.80 o
  -2   2   4      723.43      719.84      3.60 o
  -1   2   4      467.43      441.77      1.98 o
   0   2   4        0.34        0.79      0.32 o
   1   2   4       41.69       44.86      0.79 o
   2   2   4      564.96      581.19      3.85 o
   3   2   4      610.62      592.34      4.38 o
   4   2   4      117.32      110.24      2.22 o
   5   2   4       38.51       37.96      1.17 o
   6   2   4       11.32       10.37      0.92 o
   7   2   4       32.31       29.91      1.27 o
  -9   3   4       10.49       12.42      1.11 o
  -8   3   4        9.86        8.86      0.91 o
  -7   3   4        1.14        2.14      1.08 o
  -6   3   4      233.63      254.80      3.28 o
  -5   3   4        2.45        1.24      0.87 o
  -4   3   4        8.94       14.92      0.54 o
  -3   3   4      568.42      542.16      3.60 o
  -2   3   4       91.54       96.26      1.54 o
  -1   3   4     2163.62     2159.75      4.79 o
   0   3   4      364.40      367.41      2.08 o
   1   3   4      483.33      495.13      2.57 o
   2   3   4      533.20      525.18      4.10 o
   3   3   4      138.99      131.21      2.36 o
   4   3   4       14.31       14.13      0.75 o
   5   3   4        0.50       -0.28      1.08 o
   6   3   4       11.54       13.78      0.96 o
   7   3   4       16.00       13.86      1.07 o
  -9   4   4        1.73        1.66      1.39 o
  -8   4   4       37.18       38.02      1.25 o
  -7   4   4      169.88      163.70      3.04 o
  -6   4   4        0.45        0.07      0.96 o
  -5   4   4       16.62       22.19      0.71 o
  -4   4   4       80.95       87.49      1.81 o
  -3   4   4        1.73        1.21      0.67 o
  -2   4   4       62.38       66.40      1.50 o
  -1   4   4        6.08        5.80      0.43 o
   0   4   4     1195.54     1226.05     11.34 o
   1   4   4       31.15       32.55      0.68 o
   2   4   4        8.88        8.02      0.60 o
   3   4   4        2.69        4.87      0.65 o
   4   4   4        3.63        4.39      0.72 o
   5   4   4        1.85        0.89      1.28 o
   6   4   4       18.26       21.06      1.17 o
  -9   5   4      109.39      110.03      3.08 o
  -8   5   4       16.11       12.10      0.99 o
  -7   5   4        4.93        6.08      0.75 o
  -6   5   4       43.78       41.66      1.19 o
  -5   5   4      155.87      145.51      2.56 o
  -4   5   4      257.65      254.23      3.08 o
  -3   5   4      451.13      447.82      3.87 o
  -2   5   4       59.65       67.99      1.66 o
  -1   5   4      394.91      390.68      2.60 o
   0   5   4       58.06       58.36      1.16 o
   1   5   4       86.52       85.32      1.44 o
   2   5   4      119.02      108.78      2.41 o
   3   5   4       12.14       14.86      0.87 o
   4   5   4       99.44       97.89      2.72 o
   5   5   4        2.14        3.51      0.85 o
  -9   6   4        0.30       -1.46      1.46 o
  -8   6   4      145.60      140.86      3.21 o
  -7   6   4        5.29        7.10      0.78 o
  -6   6   4        4.30        4.67      0.70 o
  -5   6   4        0.47       -0.74      1.05 o
  -4   6   4        2.74        3.47      0.62 o
  -3   6   4      388.61      367.99      3.87 o
  -2   6   4        5.99        4.68      0.59 o
  -1   6   4       25.72       25.88      0.59 o
   0   6   4        3.19        1.87      0.51 o
   1   6   4        1.06        0.75      1.15 o
   2   6   4       33.89       37.70      1.16 o
   3   6   4       28.80       29.28      1.21 o
   4   6   4       10.78       13.72      1.06 o
  -9   7   4        8.11        9.12      1.06 o
  -8   7   4        0.09        1.17      1.24 o
  -7   7   4        4.14        4.78      0.84 o
  -6   7   4       59.40       57.73      1.64 o
  -5   7   4      395.53      396.07      4.58 o
  -4   7   4        2.75        1.49      1.05 o
  -3   7   4       47.54       55.27      1.65 o
  -2   7   4       75.48       68.12      1.79 o
  -1   7   4      201.07      199.99      4.78 o
   0   7   4       10.94        8.99      0.54 o
   1   7   4        3.94        3.21      1.41 o
   2   7   4        9.66        7.59      0.92 o
   3   7   4        3.07        2.11      1.36 o
  -8   8   4        7.85        5.77      0.96 o
  -7   8   4        6.10        7.03      0.89 o
  -6   8   4        1.53        0.16      1.24 o
  -5   8   4        6.95        7.46      0.86 o
  -4   8   4      277.75      267.03      4.02 o
  -3   8   4       30.42       29.17      1.14 o
  -2   8   4       52.80       62.53      1.88 o
  -1   8   4        4.26        6.56      1.55 o
   0   8   4        6.99        5.94      0.63 o
   1   8   4        6.43        6.90      1.23 o
   2   8   4       30.24       33.62      1.38 o
  -8   9   4       20.36       18.25      1.25 o
  -7   9   4       46.92       48.77      1.50 o
  -6   9   4        0.54        0.00      1.35 o
  -5   9   4        5.50        6.31      0.90 o
  -4   9   4       58.59       64.10      1.88 o
  -3   9   4        4.29        1.06      1.46 o
  -2   9   4       53.92       53.60      1.62 o
  -1   9   4        4.60        4.37      0.65 o
   0   9   4        2.36        1.93      0.98 o
  -6  10   4        2.44        1.17      1.42 o
  -5  10   4        5.30        4.23      0.98 o
  -4  10   4       19.41       22.50      1.21 o
  -3  10   4       56.51       61.16      1.86 o
   2 -10   5       59.03       59.95      1.87 o
   3 -10   5        7.23        6.02      0.99 o
   4 -10   5        0.12        2.24      1.22 o
   5 -10   5       13.13       13.54      1.05 o
   6 -10   5        3.40        2.74      0.95 o
  -1  -9   5        0.74        2.44      0.98 o
   0  -9   5        8.65        8.57      0.72 o
   1  -9   5        3.58        4.53      0.97 o
   2  -9   5        2.03        0.93      1.26 o
   3  -9   5        2.96        2.41      0.80 o
   4  -9   5        0.62        1.11      1.20 o
   5  -9   5        1.49        1.62      1.18 o
   6  -9   5        0.21       -0.45      1.24 o
   7  -9   5        1.91        1.80      1.38 o
   8  -9   5        0.18        0.52      1.34 o
  -2  -8   5        1.51        2.59      1.30 o
  -1  -8   5       30.12       27.42      0.86 o
   0  -8   5       90.55       95.14      1.96 o
   1  -8   5       65.88       65.01      1.40 o
   2  -8   5        2.53        2.49      0.67 o
   3  -8   5      158.65      163.82      3.18 o
   4  -8   5       27.84       27.62      0.97 o
   5  -8   5        5.10        4.22      0.78 o
   6  -8   5       40.38       38.58      1.26 o
   7  -8   5        1.07        0.87      1.24 o
   8  -8   5        5.34        5.85      0.98 o
  -3  -7   5        4.53        6.57      0.91 o
  -2  -7   5        1.36        3.54      0.81 o
  -1  -7   5       28.03       32.49      0.82 o
   0  -7   5       77.51       82.83      2.55 o
   1  -7   5       25.94       27.44      0.66 o
   2  -7   5       25.94       26.18      0.91 o
   3  -7   5        2.28        3.23      0.65 o
   4  -7   5      119.76      117.67      2.54 o
   5  -7   5      154.53      149.53      2.83 o
   6  -7   5       74.75       64.83      1.87 o
   7  -7   5        9.06        8.40      0.91 o
   8  -7   5       68.47       64.54      1.90 o
   9  -7   5        8.37        7.94      1.05 o
  -4  -6   5       38.69       41.80      1.40 o
  -3  -6   5       65.17       60.19      1.73 o
  -2  -6   5      377.41      327.64      4.36 o
  -1  -6   5      222.04      216.96      5.48 o
   0  -6   5       19.76       21.05      0.57 o
   1  -6   5        0.35       -0.47      0.63 o
   2  -6   5      128.43      134.74      2.43 o
   3  -6   5       74.47       79.21      1.92 o
   4  -6   5       25.49       23.75      0.82 o
   5  -6   5        0.15        1.00      0.92 o
   6  -6   5       18.12       15.99      0.89 o
   7  -6   5      153.05      159.88      3.16 o
   8  -6   5       67.17       61.16      1.79 o
   9  -6   5       44.07       45.02      1.48 o
  -5  -5   5        1.00        0.00      1.36 o
  -4  -5   5        0.17        1.02      1.26 o
  -3  -5   5      149.73      151.94      3.06 o
  -2  -5   5       48.87       53.08      1.55 o
  -1  -5   5       44.20       46.51      0.97 o
   0  -5   5      312.60      302.12      3.04 o
   1  -5   5      152.69      167.30      3.22 o
   2  -5   5        7.40       10.94      0.56 o
   3  -5   5       22.49       21.91      0.68 o
   4  -5   5       43.57       42.95      1.26 o
   5  -5   5      325.80      341.86      3.77 o
   6  -5   5       24.79       24.14      0.88 o
   7  -5   5       10.96       12.56      0.86 o
   8  -5   5        0.02        0.10      1.20 o
   9  -5   5        4.04        4.18      0.93 o
  -6  -4   5        1.32        1.94      0.84 o
  -5  -4   5       95.15       95.37      2.69 o
  -4  -4   5      541.14      472.54      5.02 o
  -3  -4   5      122.37      122.54      2.47 o
  -2  -4   5      123.73      134.80      2.37 o
  -1  -4   5      113.35      110.38      2.26 o
   0  -4   5       58.22       46.85      0.95 o
   1  -4   5        1.75        2.52      0.75 o
   2  -4   5       13.06       11.16      0.52 o
   3  -4   5      118.64      109.97      1.84 o
   4  -4   5        4.90        5.68      0.51 o
   5  -4   5        2.80        1.14      0.93 o
   6  -4   5      603.27      586.03      5.09 o
   7  -4   5       67.84       65.91      1.84 o
   8  -4   5       28.17       25.51      1.14 o
   9  -4   5        0.25        1.62      0.88 o
  -7  -3   5        4.38        4.14      0.93 o
  -6  -3   5       95.13       96.10      2.67 o
  -5  -3   5      136.79      123.36      2.77 o
  -4  -3   5       27.87       33.25      1.03 o
  -3  -3   5       67.43       67.78      1.79 o
  -2  -3   5      112.79      106.88      1.94 o
  -1  -3   5      696.77      690.07      9.80 o
   0  -3   5      788.17      767.99      2.97 o
   1  -3   5      821.35      792.09      3.60 o
   2  -3   5      472.58      462.64      3.25 o
   3  -3   5      222.95      226.39      2.44 o
   4  -3   5      483.32      487.31      3.83 o
   5  -3   5      163.18      175.28      2.60 o
   6  -3   5      464.53      470.87      4.48 o
   7  -3   5       32.28       32.10      1.00 o
   8  -3   5       32.48       34.70      1.21 o
   9  -3   5       96.55      101.33      2.98 o
  -7  -2   5        4.05        6.25      0.92 o
  -6  -2   5      210.94      193.46      3.50 o
  -5  -2   5      315.93      310.73      3.92 o
  -4  -2   5        1.55        1.64      0.87 o
  -3  -2   5        5.75        5.44      0.51 o
  -2  -2   5      491.97      549.78      3.76 o
  -1  -2   5       70.08       64.11      1.11 o
   0  -2   5      783.10      720.20      2.59 o
   1  -2   5       27.81       24.74      0.53 o
   2  -2   5      368.26      358.54      2.70 o
   3  -2   5      659.51      666.65      3.96 o
   4  -2   5      321.94      363.30      3.30 o
   5  -2   5      130.29      129.43      2.28 o
   6  -2   5       91.28       89.33      2.13 o
   7  -2   5       51.74       46.02      1.31 o
   8  -2   5        5.59        7.24      0.87 o
   9  -2   5        1.54        2.22      1.46 o
  -8  -1   5       46.49       45.23      1.48 o
  -7  -1   5      329.38      327.35      4.70 o
  -6  -1   5        0.43        1.34      1.15 o
  -5  -1   5       80.73       85.60      2.08 o
  -4  -1   5      510.38      517.70      4.22 o
  -3  -1   5        1.54        2.25      0.43 o
  -2  -1   5       80.02       55.90      1.24 o
  -1  -1   5     1599.57     1667.10     20.67 o
   0  -1   5      476.24      467.91      1.95 o
   1  -1   5       41.56       38.42      0.68 o
   2  -1   5      171.60      161.51      1.81 o
   3  -1   5     2075.38     2096.56      7.02 o
   4  -1   5      382.48      357.69      3.31 o
   5  -1   5       21.89       25.99      0.78 o
   6  -1   5      210.99      192.66      3.06 o
   7  -1   5       13.55       17.15      0.87 o
   8  -1   5        5.51        5.48      0.90 o
   9  -1   5       32.17       35.09      1.35 o
  -8   0   5      105.18       98.67      2.91 o
  -7   0   5      214.84      219.44      3.75 o
  -6   0   5       14.09       14.70      0.79 o
  -5   0   5        3.30        3.85      0.57 o
  -4   0   5        5.63        8.37      0.56 o
  -3   0   5        6.62        9.99      0.49 o
  -2   0   5      887.77      849.04      4.08 o
  -1   0   5        8.39        5.73      0.34 o
   0   0   5      309.40      296.85      1.55 o
   1   0   5     1883.50     1901.80     16.18 o
   2   0   5      169.49      158.73      1.87 o
   3   0   5       94.89      126.96      1.90 o
   4   0   5       22.45       37.15      1.09 o
   5   0   5        2.42        1.69      0.96 o
   6   0   5       95.65       97.14      2.39 o
   7   0   5        3.04        1.55      1.26 o
   8   0   5      111.30      107.23      3.01 o
  -9   1   5       55.77       54.55      1.63 o
  -8   1   5        0.02       -1.40      1.40 o
  -7   1   5      143.73      148.69      2.97 o
  -6   1   5       78.61       86.93      2.14 o
  -5   1   5       34.09       44.47      1.28 o
  -4   1   5       23.78       38.30      1.09 o
  -3   1   5      628.32      628.19      3.85 o
  -2   1   5      395.93      387.44      2.76 o
  -1   1   5        2.13        2.85      0.26 o
   0   1   5     3199.22     3208.82      6.82 o
   1   1   5        4.34        3.31      0.38 o
   2   1   5      192.43      183.60      2.14 o
   3   1   5        9.94       14.24      0.57 o
   4   1   5      280.36      281.78      3.25 o
   5   1   5       56.11       55.33      1.56 o
   6   1   5       99.49       86.30      2.39 o
   7   1   5      157.50      149.07      3.29 o
   8   1   5       35.16       36.54      1.39 o
  -9   2   5      235.11      245.34      4.40 o
  -8   2   5        1.43        2.06      1.29 o
  -7   2   5        6.45        5.30      0.71 o
  -6   2   5        9.26       14.93      0.72 o
  -5   2   5      210.70      202.87      2.76 o
  -4   2   5      232.74      216.42      2.56 o
  -3   2   5      339.31      351.52      2.95 o
  -2   2   5     1326.56     1294.75      5.17 o
  -1   2   5       74.50       86.46      1.62 o
   0   2   5      235.69      235.02      1.59 o
   1   2   5      338.26      342.34      6.23 o
   2   2   5      126.96      108.16      1.83 o
   3   2   5       16.53       15.78      0.65 o
   4   2   5      118.47      120.38      2.37 o
   5   2   5        4.25        3.65      0.69 o
   6   2   5      344.13      342.17      4.54 o
   7   2   5        0.18        1.54      1.35 o
  -9   3   5        1.50        2.60      1.37 o
  -8   3   5       91.50       98.99      2.69 o
  -7   3   5       36.77       36.58      1.04 o
  -6   3   5       17.87       17.80      0.78 o
  -5   3   5      702.19      743.89      5.15 o
  -4   3   5      146.90      136.04      2.15 o
  -3   3   5      147.13      135.83      1.99 o
  -2   3   5     1204.36     1183.92      5.33 o
  -1   3   5      373.79      356.09      2.09 o
   0   3   5     1564.19     1610.24      9.84 o
   1   3   5       43.59       34.15      0.72 o
   2   3   5       60.73       60.92      1.61 o
   3   3   5        0.76        0.07      0.90 o
   4   3   5       85.54       91.44      2.27 o
   5   3   5        3.21        5.36      0.81 o
   6   3   5       17.01       15.80      1.06 o
   7   3   5      119.92      129.77      3.47 o
  -9   4   5       95.43      101.16      2.91 o
  -8   4   5       25.16       23.32      1.08 o
  -7   4   5      204.36      189.41      3.26 o
  -6   4   5      124.00      119.34      2.45 o
  -5   4   5      129.48      126.44      2.35 o
  -4   4   5      163.60      181.63      2.56 o
  -3   4   5       48.88       47.19      1.36 o
  -2   4   5      658.71      670.46      4.40 o
  -1   4   5       13.79       14.83      0.50 o
   0   4   5       19.70       19.34      0.45 o
   1   4   5       51.77       43.41      0.90 o
   2   4   5      313.74      300.91      3.56 o
   3   4   5      219.97      227.22      3.44 o
   4   4   5      368.11      351.59      4.50 o
   5   4   5        9.08        6.16      0.88 o
   6   4   5       72.92       79.44      2.40 o
  -9   5   5        0.87        0.77      1.40 o
  -8   5   5        0.78        1.29      1.23 o
  -7   5   5      129.97      131.24      2.84 o
  -6   5   5        6.32        6.98      0.68 o
  -5   5   5       12.97       14.37      0.74 o
  -4   5   5      277.75      269.79      3.25 o
  -3   5   5      101.52       91.86      1.97 o
  -2   5   5        0.05        0.74      0.75 o
  -1   5   5       31.26       29.05      0.61 o
   0   5   5       47.87       39.47      0.94 o
   1   5   5       28.12       21.65      0.59 o
   2   5   5        1.28        1.10      1.09 o
   3   5   5       31.76       31.36      1.17 o
   4   5   5       34.94       34.78      1.26 o
   5   5   5       20.49       16.83      1.10 o
  -9   6   5       58.90       51.57      1.59 o
  -8   6   5       67.10       62.68      1.81 o
  -7   6   5        1.77        0.10      1.21 o
  -6   6   5      203.73      202.45      3.39 o
  -5   6   5      444.27      442.44      4.60 o
  -4   6   5        4.29        4.40      0.67 o
  -3   6   5       14.66       13.64      0.74 o
  -2   6   5       52.36       47.72      1.43 o
  -1   6   5        0.05       -0.62      0.68 o
   0   6   5       20.57       18.99      0.58 o
   1   6   5       21.21       23.04      0.64 o
   2   6   5       83.96       86.97      2.45 o
   3   6   5       17.31       11.65      0.94 o
   4   6   5        2.40        2.44      1.43 o
  -9   7   5       12.62       15.96      1.20 o
  -8   7   5       14.48       14.27      1.05 o
  -7   7   5       17.12       19.41      1.03 o
  -6   7   5        0.73        0.96      1.17 o
  -5   7   5       83.00       77.07      2.02 o
  -4   7   5      184.98      174.50      3.12 o
  -3   7   5        5.11        3.30      0.67 o
  -2   7   5       59.77       59.54      1.73 o
  -1   7   5        8.50        8.90      1.45 o
   0   7   5      108.03      114.60      1.96 o
   1   7   5       17.00       19.85      1.19 o
   2   7   5       10.95       13.92      0.98 o
   3   7   5        0.73        1.18      0.80 o
  -8   8   5        7.95        5.93      1.03 o
  -7   8   5        9.53       10.71      1.00 o
  -6   8   5       18.26       16.42      1.01 o
  -5   8   5       22.58       20.67      1.05 o
  -4   8   5        3.10        2.82      0.86 o
  -3   8   5        3.88        4.63      0.79 o
  -2   8   5        0.03       -1.24      1.24 o
  -1   8   5        1.13       -0.55      1.08 o
   0   8   5       10.00        9.67      1.07 o
   1   8   5        1.03        2.15      0.98 o
  -7   9   5        8.30        5.84      1.02 o
  -6   9   5       27.42       25.88      1.20 o
  -5   9   5       20.46       16.85      1.06 o
  -4   9   5        0.08       -0.40      1.24 o
  -3   9   5        9.92       11.92      1.08 o
  -2   9   5       72.92       80.21      2.35 o
  -1   9   5        6.21        4.51      1.63 o
   0   9   5        1.92        1.46      0.91 o
  -4  10   5        0.03       -0.39      1.42 o
   2 -10   6       71.92       75.69      2.21 o
   3 -10   6        4.19        4.80      0.96 o
   4 -10   6        0.46       -0.12      1.35 o
   5 -10   6        4.23        4.80      0.87 o
   6 -10   6        4.64        4.57      0.96 o
   0  -9   6       47.93       52.22      2.27 o
   1  -9   6       15.19       15.70      0.84 o
   2  -9   6        4.81        4.15      0.94 o
   3  -9   6        8.29        9.41      0.95 o
   4  -9   6        5.64        5.78      0.84 o
   5  -9   6       11.81       10.95      0.97 o
   6  -9   6        2.35        2.71      0.87 o
   7  -9   6       24.34       24.14      1.22 o
  -2  -8   6        3.86        2.01      1.38 o
  -1  -8   6       24.68       20.22      0.83 o
   0  -8   6      109.36      100.67      2.04 o
   1  -8   6      130.60      142.26      2.25 o
   2  -8   6        3.78        3.73      0.76 o
   3  -8   6        3.20        2.41      0.69 o
   4  -8   6        0.03        1.67      1.15 o
   5  -8   6       12.40       12.80      0.93 o
   6  -8   6        3.81        6.34      0.87 o
   7  -8   6       19.97       20.11      1.15 o
   8  -8   6        0.04        1.59      1.31 o
  -3  -7   6        7.86        8.50      1.00 o
  -2  -7   6       20.40       26.28      1.14 o
  -1  -7   6       30.33       30.48      0.84 o
   0  -7   6        2.68        2.69      1.17 o
   1  -7   6        1.83        1.46      0.98 o
   2  -7   6       46.92       50.06      1.43 o
   3  -7   6      187.87      181.25      3.14 o
   4  -7   6        1.42       -0.04      1.06 o
   5  -7   6        0.05       -1.11      1.11 o
   6  -7   6       24.27       24.61      0.99 o
   7  -7   6       62.19       67.42      2.05 o
   8  -7   6       20.53       20.36      1.14 o
   9  -7   6        2.73        1.92      1.40 o
  -4  -6   6        7.11        6.71      0.94 o
  -3  -6   6       14.22       16.42      1.01 o
  -2  -6   6      333.38      313.34      4.34 o
  -1  -6   6       57.40       63.27      3.42 o
   0  -6   6        0.44       -0.34      0.71 o
   1  -6   6       76.14       73.89      3.36 o
   2  -6   6      114.36      116.24      2.30 o
   3  -6   6       12.18       13.87      0.68 o
   4  -6   6      102.18       91.87      2.18 o
   5  -6   6      106.00      113.56      2.46 o
   6  -6   6      125.06      120.93      2.70 o
   7  -6   6       55.54       59.58      1.92 o
   8  -6   6        8.17        6.58      0.92 o
   9  -6   6       14.70       19.11      1.22 o
  -5  -5   6       10.48       11.49      1.01 o
  -4  -5   6        0.01        1.05      1.16 o
  -3  -5   6       21.31       23.79      0.99 o
  -2  -5   6       44.77       44.03      1.33 o
  -1  -5   6      333.11      316.39      4.92 o
   0  -5   6      321.70      309.65      3.68 o
   1  -5   6      308.86      314.70      2.83 o
   2  -5   6        0.23       -0.30      0.78 o
   3  -5   6        0.03        1.03      0.81 o
   4  -5   6        5.35        5.01      0.58 o
   5  -5   6        1.85        1.70      0.59 o
   6  -5   6      142.90      138.48      2.75 o
   7  -5   6       46.95       46.45      1.47 o
   8  -5   6       32.40       29.00      1.21 o
   9  -5   6        2.14        1.88      1.41 o
  -6  -4   6        1.32       -0.30      1.37 o
  -5  -4   6        1.76       -0.31      1.26 o
  -4  -4   6      178.07      160.67      3.08 o
  -3  -4   6      429.13      416.48      4.45 o
  -2  -4   6        0.17       -0.35      0.95 o
  -1  -4   6      633.03      618.76      8.23 o
   0  -4   6       17.14       22.83      0.48 o
   1  -4   6      630.27      634.89      3.05 o
   2  -4   6      304.15      315.81      3.07 o
   3  -4   6      206.55      208.97      2.60 o
   4  -4   6       44.98       49.44      1.33 o
   5  -4   6       30.15       29.48      0.89 o
   6  -4   6       63.92       66.23      1.94 o
   7  -4   6       24.68       28.23      0.99 o
   8  -4   6        1.50        2.35      1.21 o
   9  -4   6       43.78       52.06      1.56 o
  -7  -3   6       23.67       26.26      1.28 o
  -6  -3   6       28.82       31.06      1.21 o
  -5  -3   6       48.41       39.89      1.23 o
  -4  -3   6        6.63        8.88      0.75 o
  -3  -3   6       25.70       23.26      0.78 o
  -2  -3   6       41.04       41.14      1.20 o
  -1  -3   6      156.96      143.74      1.51 o
   0  -3   6      524.47      497.41      2.54 o
   1  -3   6      467.72      459.37      2.39 o
   2  -3   6      185.49      180.89      2.19 o
   3  -3   6       74.37       73.35      1.56 o
   4  -3   6       18.18       16.89      0.63 o
   5  -3   6      131.95      135.90      2.39 o
   6  -3   6        3.77        2.90      0.63 o
   7  -3   6        8.20        7.96      0.75 o
   8  -3   6       13.89       15.89      1.02 o
   9  -3   6       11.32       12.43      1.13 o
  -7  -2   6       39.00       31.05      1.30 o
  -6  -2   6        1.76        2.23      0.77 o
  -5  -2   6      463.16      444.40      4.69 o
  -4  -2   6       33.23       34.63      0.96 o
  -3  -2   6       39.96       40.37      1.24 o
  -2  -2   6      233.00      243.84      2.67 o
  -1  -2   6     1495.68     1629.49     13.66 o
   0  -2   6        3.06        1.16      0.31 o
   1  -2   6       41.42       50.62      0.83 o
   2  -2   6      456.72      512.86      3.43 o
   3  -2   6       18.60       20.44      0.63 o
   4  -2   6        1.95        5.41      0.49 o
   5  -2   6      551.61      573.67      4.70 o
   6  -2   6        1.18        0.16      0.97 o
   7  -2   6       60.98       68.12      1.88 o
   8  -2   6        8.43        7.72      0.90 o
   9  -2   6       16.72       14.76      1.15 o
  -8  -1   6        6.30        6.63      0.98 o
  -7  -1   6        2.06        2.64      0.85 o
  -6  -1   6       66.02       61.67      1.83 o
  -5  -1   6        0.25       -0.98      0.98 o
  -4  -1   6      221.91      220.90      2.93 o
  -3  -1   6      138.79      132.69      2.06 o
  -2  -1   6      106.38       98.42      1.66 o
  -1  -1   6       29.51       35.68      0.73 o
   0  -1   6      572.83      584.38      2.39 o
   1  -1   6        3.85        3.52      0.27 o
   2  -1   6        0.06        0.80      0.55 o
   3  -1   6      683.56      770.15      4.52 o
   4  -1   6      135.34      136.70      2.21 o
   5  -1   6        2.17        3.47      0.57 o
   6  -1   6       94.80       93.55      2.33 o
   7  -1   6       47.65       46.03      1.41 o
   8  -1   6       21.36       21.54      1.14 o
  -8   0   6       10.64        9.45      1.03 o
  -7   0   6      100.31      100.39      2.62 o
  -6   0   6        2.09        1.14      1.11 o
  -5   0   6       50.53       56.99      1.69 o
  -4   0   6      227.70      222.90      2.79 o
  -3   0   6     1198.07     1331.38      6.01 o
  -2   0   6      518.59      545.91      3.53 o
  -1   0   6     1801.81     1906.09     10.91 o
   0   0   6      236.31      200.71      1.41 o
   1   0   6      990.33      997.04     10.02 o
   2   0   6      480.64      424.78      3.20 o
   3   0   6      314.98      338.36      3.16 o
   4   0   6      333.65      318.34      3.37 o
   5   0   6        7.03        8.11      0.67 o
   6   0   6       63.43       51.12      1.61 o
   7   0   6      308.04      304.78      4.34 o
   8   0   6        2.80        0.72      1.42 o
  -9   1   6        6.44        5.89      1.03 o
  -8   1   6       27.47       29.75      1.23 o
  -7   1   6       29.12       32.52      1.08 o
  -6   1   6        1.72        2.04      1.05 o
  -5   1   6       43.77       45.22      1.36 o
  -4   1   6       11.41       11.34      0.57 o
  -3   1   6       35.36       36.24      1.00 o
  -2   1   6      696.03      718.85      4.00 o
  -1   1   6     3614.43     3623.31     25.33 o
   0   1   6       34.30       35.79      0.72 o
   1   1   6      581.55      601.12      7.81 o
   2   1   6      767.29      798.93      4.60 o
   3   1   6      100.72      106.76      1.95 o
   4   1   6        7.68        9.12      0.62 o
   5   1   6       26.44       32.82      1.02 o
   6   1   6      239.59      233.43      3.71 o
   7   1   6       20.98       22.51      1.11 o
   8   1   6       28.21       30.07      1.32 o
  -9   2   6       25.87       24.15      1.27 o
  -8   2   6       29.15       30.07      1.21 o
  -7   2   6        4.24        3.59      0.72 o
  -6   2   6       78.67       73.55      2.07 o
  -5   2   6      213.35      216.49      2.93 o
  -4   2   6       54.48       41.31      1.16 o
  -3   2   6       60.16       53.40      1.35 o
  -2   2   6       40.85       46.31      1.18 o
  -1   2   6       87.35       90.11      2.63 o
   0   2   6     3041.75     3140.68      6.09 o
   1   2   6       42.94       56.86      0.95 o
   2   2   6      152.41      133.55      2.10 o
   3   2   6       97.05       89.70      1.99 o
   4   2   6      733.62      735.56      5.69 o
   5   2   6       47.05       43.28      1.31 o
   6   2   6       77.92       70.75      2.08 o
   7   2   6        6.75        8.12      1.02 o
  -9   3   6       47.48       52.51      1.59 o
  -8   3   6        2.04        2.35      0.80 o
  -7   3   6      141.93      151.59      2.98 o
  -6   3   6       92.71       95.52      2.27 o
  -5   3   6       79.49       78.93      1.94 o
  -4   3   6       13.57       16.31      0.65 o
  -3   3   6       35.75       34.48      1.03 o
  -2   3   6       64.73       70.99      1.50 o
  -1   3   6      323.07      310.11      5.79 o
   0   3   6      426.08      443.71      2.53 o
   1   3   6      177.96      150.42      2.84 o
   2   3   6      382.07      384.83      3.81 o
   3   3   6      446.74      415.49      4.34 o
   4   3   6      530.71      524.15      5.19 o
   5   3   6       98.38       97.02      2.64 o
   6   3   6       85.50       83.12      2.29 o
  -9   4   6       17.93       16.59      1.18 o
  -8   4   6       30.58       27.48      1.18 o
  -7   4   6        0.70        1.38      1.12 o
  -6   4   6       39.72       40.42      1.29 o
  -5   4   6       57.93       55.74      1.53 o
  -4   4   6       26.56       22.98      0.76 o
  -3   4   6      333.94      325.06      3.31 o
  -2   4   6      740.54      738.16      4.87 o
  -1   4   6       17.35       27.21      1.03 o
   0   4   6       30.34       26.88      0.57 o
   1   4   6      356.14      352.61      5.72 o
   2   4   6      661.81      660.21      5.39 o
   3   4   6      371.84      366.64      4.41 o
   4   4   6       52.47       56.04      1.62 o
   5   4   6       22.09       22.70      1.10 o
   6   4   6        1.17        1.16      1.40 o
  -9   5   6       16.51       18.96      1.21 o
  -8   5   6       52.52       49.91      1.62 o
  -7   5   6        2.17        0.38      1.12 o
  -6   5   6       94.01       94.89      2.35 o
  -5   5   6      140.71      138.44      2.69 o
  -4   5   6      102.54       99.97      2.23 o
  -3   5   6      667.21      640.31      4.98 o
  -2   5   6       63.35       67.62      1.77 o
  -1   5   6      132.59      127.63      1.66 o
   0   5   6       12.72       10.70      0.53 o
   1   5   6       99.49       95.19      2.26 o
   2   5   6      865.59      845.29      6.63 o
   3   5   6      134.08      128.40      2.97 o
   4   5   6        0.30        0.45      1.16 o
   5   5   6        0.53       -1.27      1.38 o
  -9   6   6        1.09        4.23      0.97 o
  -8   6   6       16.48       15.92      1.07 o
  -7   6   6      180.14      179.25      3.41 o
  -6   6   6        9.41        6.77      0.77 o
  -5   6   6      113.45      114.41      2.57 o
  -4   6   6      297.74      289.68      3.74 o
  -3   6   6       88.54       93.21      2.19 o
  -2   6   6        7.41        6.23      0.67 o
  -1   6   6      325.58      328.75      3.73 o
   0   6   6      193.42      197.69      2.34 o
   1   6   6        0.04        0.24      0.79 o
   2   6   6       21.32       22.83      1.04 o
   3   6   6       20.54       24.38      1.14 o
   4   6   6        2.72        3.96      0.90 o
  -8   7   6        6.63        5.72      0.90 o
  -7   7   6       23.37       20.56      1.11 o
  -6   7   6       43.10       40.93      1.29 o
  -5   7   6        4.05        5.06      0.69 o
  -4   7   6      137.84      128.37      2.78 o
  -3   7   6       16.60       17.35      0.85 o
  -2   7   6        2.91        3.43      0.68 o
  -1   7   6      131.66      142.83      3.66 o
   0   7   6      509.77      496.92      4.77 o
   1   7   6       11.44        8.63      0.65 o
   2   7   6        0.22        1.31      1.25 o
  -8   8   6        0.04       -0.06      1.43 o
  -7   8   6       49.82       51.83      1.51 o
  -6   8   6        0.12        0.61      1.20 o
  -5   8   6        8.98        8.66      0.90 o
  -4   8   6      184.28      181.24      3.56 o
  -3   8   6       44.00       46.15      1.35 o
  -2   8   6       47.35       46.41      1.38 o
  -1   8   6       16.57       20.36      1.07 o
   0   8   6        2.94        3.51      0.64 o
   1   8   6        0.16       -0.16      0.90 o
  -7   9   6       23.74       24.72      1.33 o
  -6   9   6       15.50       15.46      1.10 o
  -5   9   6        1.75        0.95      1.32 o
  -4   9   6        0.05        0.94      1.25 o
  -3   9   6       44.74       47.82      1.52 o
  -2   9   6       95.32       92.89      2.58 o
  -1   9   6       51.15       49.28      1.12 o
   3 -10   7       11.70       11.29      1.11 o
   4 -10   7        0.92        1.71      1.32 o
   5 -10   7        0.48       -1.15      1.28 o
   0  -9   7       32.23       36.37      1.05 o
   1  -9   7        9.97        8.36      0.72 o
   2  -9   7       53.28       54.51      1.58 o
   3  -9   7       41.48       43.28      1.38 o
   4  -9   7        3.21        2.93      0.87 o
   5  -9   7       40.01       39.14      1.33 o
   6  -9   7        4.56        3.79      0.95 o
   7  -9   7        5.19        6.54      0.96 o
  -2  -8   7        2.27        2.45      1.43 o
  -1  -8   7        2.44        1.85      0.92 o
   0  -8   7       56.75       47.92      1.01 o
   1  -8   7       92.26       90.49      3.01 o
   2  -8   7        0.82        1.10      1.11 o
   3  -8   7        4.40        3.92      0.79 o
   4  -8   7       45.86       42.55      1.33 o
   5  -8   7        1.87        0.41      1.34 o
   6  -8   7       70.16       69.85      2.11 o
   7  -8   7       48.29       53.70      1.52 o
   8  -8   7        0.87        0.31      1.42 o
  -3  -7   7        5.91        6.48      0.94 o
  -2  -7   7        0.00       -0.79      1.28 o
  -1  -7   7       33.75       33.54      0.87 o
   0  -7   7      196.53      187.09      2.44 o
   1  -7   7        9.72        9.47      0.56 o
   2  -7   7       32.90       32.86      1.00 o
   3  -7   7       48.85       46.11      1.32 o
   4  -7   7       39.06       34.94      1.04 o
   5  -7   7       35.88       46.43      1.45 o
   6  -7   7       31.09       31.66      1.20 o
   7  -7   7       59.14       60.84      1.84 o
   8  -7   7       37.12       36.94      1.39 o
  -4  -6   7        2.03        2.45      1.27 o
  -3  -6   7        0.48        0.27      1.20 o
  -2  -6   7        6.11        3.85      0.83 o
  -1  -6   7       43.47       41.83      0.90 o
   0  -6   7       27.12       27.11      0.66 o
   1  -6   7       31.98       32.68      0.74 o
   2  -6   7        5.86        6.88      0.66 o
   3  -6   7       28.07       28.93      0.88 o
   4  -6   7       55.43       60.73      1.68 o
   5  -6   7       55.96       57.77      1.66 o
   6  -6   7       42.40       42.69      1.33 o
   7  -6   7        0.02       -0.66      1.22 o
   8  -6   7       61.64       61.82      1.87 o
   9  -6   7       21.69       28.77      1.32 o
  -5  -5   7        4.20        6.31      0.95 o
  -4  -5   7        1.97        4.08      0.80 o
  -3  -5   7        9.67        8.81      0.77 o
  -2  -5   7      117.28      109.70      2.51 o
  -1  -5   7      344.99      343.95      3.30 o
   0  -5   7       48.77       42.12      0.91 o
   1  -5   7      114.54      114.06      1.57 o
   2  -5   7      198.12      202.22      2.85 o
   3  -5   7       28.37       29.92      0.94 o
   4  -5   7       11.81       13.69      0.70 o
   5  -5   7       39.79       39.76      1.17 o
   6  -5   7       79.75       82.60      2.29 o
   7  -5   7        8.83        9.22      0.87 o
   8  -5   7       48.58       47.01      1.47 o
   9  -5   7        0.35        2.32      1.39 o
  -6  -4   7       17.24       20.15      1.18 o
  -5  -4   7        8.67        6.43      0.91 o
  -4  -4   7        1.30       -0.33      1.22 o
  -3  -4   7       53.28       48.71      1.41 o
  -2  -4   7        0.33        0.62      0.90 o
  -1  -4   7        7.22        6.62      0.44 o
   0  -4   7      322.94      338.56      4.36 o
   1  -4   7        0.02        0.49      0.61 o
   2  -4   7      547.06      548.37      4.21 o
   3  -4   7      611.03      596.09      4.50 o
   4  -4   7       27.40       26.69      0.82 o
   5  -4   7      547.98      556.29      4.88 o
   6  -4   7        5.95        3.71      0.67 o
   7  -4   7        0.83        0.95      1.07 o
   8  -4   7       26.76       25.91      1.15 o
   9  -4   7       94.24       94.81      2.57 o
  -7  -3   7        5.51        5.07      1.03 o
  -6  -3   7        6.90        8.09      0.91 o
  -5  -3   7        2.22        1.98      1.16 o
  -4  -3   7      163.34      164.64      2.97 o
  -3  -3   7        0.37        1.29      0.89 o
  -2  -3   7      159.74      147.66      2.41 o
  -1  -3   7      125.52      148.99      3.73 o
   0  -3   7      604.74      617.21      6.25 o
   1  -3   7        3.85        3.91      0.32 o
   2  -3   7        2.83        5.18      0.46 o
   3  -3   7      542.69      542.83      4.12 o
   4  -3   7      145.53      158.58      2.46 o
   5  -3   7        2.12        2.70      0.58 o
   6  -3   7       16.56       15.27      0.79 o
   7  -3   7      110.44      114.17      2.68 o
   8  -3   7        0.01        0.60      1.25 o
   9  -3   7        1.67        5.37      0.97 o
  -7  -2   7        3.24        3.16      0.89 o
  -6  -2   7       71.79       72.46      2.04 o
  -5  -2   7        1.49        0.92      1.08 o
  -4  -2   7       30.68       37.70      1.11 o
  -3  -2   7      565.47      561.04      4.54 o
  -2  -2   7      460.71      448.01      3.73 o
  -1  -2   7      440.48      478.21      8.10 o
   0  -2   7      985.76     1023.77      3.56 o
   1  -2   7      242.05      205.21      1.64 o
   2  -2   7      273.20      283.72      2.77 o
   3  -2   7      806.65      783.42      4.79 o
   4  -2   7      110.25      127.36      2.23 o
   5  -2   7      116.70      113.06      2.26 o
   6  -2   7       66.58       65.34      1.73 o
   7  -2   7      135.33      152.06      3.08 o
   8  -2   7        4.85        4.81      0.91 o
  -8  -1   7        2.20        5.07      0.92 o
  -7  -1   7       15.30       14.64      1.04 o
  -6  -1   7       24.95       24.66      0.94 o
  -5  -1   7      152.10      144.10      2.73 o
  -4  -1   7       61.33       63.81      1.75 o
  -3  -1   7      344.40      357.31      3.46 o
  -2  -1   7       74.02       71.11      1.51 o
  -1  -1   7       79.81       85.85      1.50 o
   0  -1   7      215.66      286.51      1.85 o
   1  -1   7      336.10      336.51      2.02 o
   2  -1   7        0.10        0.40      0.63 o
   3  -1   7       64.31       51.08      1.40 o
   4  -1   7      199.20      185.83      2.68 o
   5  -1   7       73.46       74.11      1.98 o
   6  -1   7        1.63        0.83      1.07 o
   7  -1   7       94.64       80.55      2.14 o
   8  -1   7        1.93        2.36      1.43 o
  -8   0   7       38.28       42.01      1.40 o
  -7   0   7        3.15        1.39      1.27 o
  -6   0   7       23.29       24.54      0.93 o
  -5   0   7        3.87        5.43      0.63 o
  -4   0   7        1.50        2.01      0.52 o
  -3   0   7        0.01        2.25      0.44 o
  -2   0   7     2879.92     2997.69      8.76 o
  -1   0   7       40.93       59.17      1.08 o
   0   0   7     4191.53     4309.75      6.97 o
   1   0   7      805.60      875.40      9.25 o
   2   0   7       15.91        9.50      0.49 o
   3   0   7       11.74        8.87      0.55 o
   4   0   7        0.02       -0.85      0.85 o
   5   0   7      745.14      735.18      5.78 o
   6   0   7       20.11       24.15      0.99 o
   7   0   7        8.77        7.67      0.91 o
   8   0   7       51.95       59.98      1.90 o
  -8   1   7        3.68        3.99      0.88 o
  -7   1   7        1.49        0.59      1.24 o
  -6   1   7        5.38        6.12      0.70 o
  -5   1   7       41.62       44.62      1.37 o
  -4   1   7       41.62       41.44      1.21 o
  -3   1   7      120.30      118.48      1.97 o
  -2   1   7      237.23      294.82      2.81 o
  -1   1   7       14.79       15.66      0.40 o
   0   1   7      446.06      444.66      2.33 o
   1   1   7       38.77       46.13      0.87 o
   2   1   7        4.09        3.15      0.42 o
   3   1   7      438.07      454.86      4.05 o
   4   1   7       83.78       86.35      2.10 o
   5   1   7       34.89       28.87      0.98 o
   6   1   7       17.53       14.05      0.98 o
   7   1   7       10.15       11.21      1.00 o
  -9   2   7        1.59        2.30      1.49 o
  -8   2   7       13.44       12.53      1.02 o
  -7   2   7       32.66       31.12      1.05 o
  -6   2   7      167.74      170.12      3.01 o
  -5   2   7       23.84       25.73      0.85 o
  -4   2   7      791.57      808.82      5.30 o
  -3   2   7       47.73       52.75      1.40 o
  -2   2   7     2511.59     2592.85      8.38 o
  -1   2   7      415.67      476.67      3.20 o
   0   2   7        0.82        0.53      0.44 o
   1   2   7       23.12       20.44      0.91 o
   2   2   7      718.47      717.11      4.93 o
   3   2   7       41.31       37.84      1.08 o
   4   2   7        1.82        2.03      0.71 o
   5   2   7       80.09       79.20      2.05 o
   6   2   7       47.31       49.49      1.49 o
   7   2   7       32.76       32.23      1.33 o
  -9   3   7        7.87        8.94      1.12 o
  -8   3   7       28.46       27.52      1.23 o
  -7   3   7       26.75       25.53      1.06 o
  -6   3   7        0.35        0.25      1.03 o
  -5   3   7       79.76       79.20      2.02 o
  -4   3   7      360.74      374.28      3.75 o
  -3   3   7      305.13      285.22      3.11 o
  -2   3   7      122.73      110.57      1.92 o
  -1   3   7      156.15      181.24      1.73 o
   0   3   7      157.58      134.64      1.53 o
   1   3   7       46.21       46.18      1.04 o
   2   3   7      131.65      126.56      2.38 o
   3   3   7      136.80      147.23      2.80 o
   4   3   7       10.97       10.58      0.83 o
   5   3   7        6.81        7.20      0.89 o
   6   3   7       27.18       26.08      1.17 o
  -9   4   7       27.55       26.12      1.29 o
  -8   4   7       67.25       64.68      2.10 o
  -7   4   7        1.47        1.54      1.21 o
  -6   4   7      101.27      101.22      2.45 o
  -5   4   7        8.62       10.10      0.75 o
  -4   4   7      935.03      930.97      6.05 o
  -3   4   7      207.70      184.54      2.71 o
  -2   4   7        0.07        1.43      0.76 o
  -1   4   7      230.84      254.58      2.18 o
   0   4   7      162.19      161.05      1.81 o
   1   4   7      219.40      204.85      3.40 o
   2   4   7       39.12       42.51      1.25 o
   3   4   7        2.75        2.36      0.74 o
   4   4   7       55.70       58.10      1.68 o
   5   4   7        1.66        1.88      1.22 o
  -9   5   7        0.21       -0.19      1.33 o
  -8   5   7        0.00        0.39      1.26 o
  -7   5   7       10.49       11.77      0.90 o
  -6   5   7       27.12       24.84      0.94 o
  -5   5   7      823.96      803.35      6.20 o
  -4   5   7       57.94       51.41      1.53 o
  -3   5   7       61.64       58.91      1.57 o
  -2   5   7       64.41       56.49      1.51 o
  -1   5   7       21.09       18.34      0.70 o
   0   5   7       30.55       26.83      0.62 o
   1   5   7        0.43        0.96      0.75 o
   2   5   7      145.92      137.92      2.97 o
   3   5   7       57.78       56.59      1.70 o
   4   5   7        0.08        1.11      1.24 o
  -9   6   7        0.10       -1.52      1.52 o
  -8   6   7        1.01        2.30      0.84 o
  -7   6   7        0.02        1.37      1.25 o
  -6   6   7        5.15        5.40      0.83 o
  -5   6   7      117.08      117.47      2.70 o
  -4   6   7       61.38       60.39      1.71 o
  -3   6   7       94.16       97.58      2.34 o
  -2   6   7       74.13       75.31      2.10 o
  -1   6   7       22.32       21.93      1.62 o
   0   6   7       20.88       23.54      0.81 o
   1   6   7       70.43       81.47      1.70 o
   2   6   7        9.84       10.27      0.95 o
   3   6   7       26.50       29.01      1.24 o
  -8   7   7        2.58        3.03      0.96 o
  -7   7   7       49.30       53.56      1.62 o
  -6   7   7       27.53       28.72      1.14 o
  -5   7   7        2.14        4.05      0.74 o
  -4   7   7       79.20       77.41      2.04 o
  -3   7   7       55.64       59.83      1.78 o
  -2   7   7       48.25       39.20      1.22 o
  -1   7   7       38.91       41.42      0.93 o
   0   7   7       26.00       31.64      0.86 o
   1   7   7       40.25       41.40      0.95 o
   2   7   7       10.32        6.96      0.94 o
  -7   8   7       17.69       18.92      1.16 o
  -6   8   7        6.34        8.83      0.92 o
  -5   8   7       24.14       25.86      1.14 o
  -4   8   7        3.82        3.60      0.89 o
  -3   8   7        0.66        0.05      1.12 o
  -2   8   7       90.83      101.99      2.86 o
  -1   8   7        9.85        8.87      0.71 o
   0   8   7       21.69       23.28      2.16 o
   1   8   7       12.74       14.48      0.79 o
  -6   9   7        0.62        0.77      1.36 o
  -5   9   7       68.35       72.28      2.11 o
  -4   9   7       14.71       12.00      1.05 o
  -3   9   7        2.20        3.64      0.93 o
  -2   9   7        1.91        2.28      1.41 o
   0  -9   8        0.03        0.75      0.97 o
   1  -9   8       16.85       19.06      0.83 o
   2  -9   8       10.33       11.33      1.05 o
   3  -9   8        1.69        1.99      1.30 o
   4  -9   8        0.44        1.62      1.29 o
   5  -9   8       24.24       22.41      1.22 o
   6  -9   8        0.82       -1.44      1.44 o
   7  -9   8       16.40       16.55      1.15 o
  -1  -8   8       17.60       21.33      0.83 o
   0  -8   8        8.81        7.71      0.66 o
   1  -8   8        5.30        6.29      1.14 o
   2  -8   8       36.42       35.30      1.25 o
   3  -8   8       20.05       21.30      1.06 o
   4  -8   8        0.00        1.03      1.12 o
   5  -8   8        9.22       10.85      0.98 o
   6  -8   8       69.06       67.72      1.97 o
   7  -8   8       14.26       17.46      1.15 o
   8  -8   8        2.53        2.28      1.49 o
  -3  -7   8        7.76        8.10      1.01 o
  -2  -7   8       12.25       12.98      0.98 o
  -1  -7   8        3.35        4.08      0.92 o
   0  -7   8        0.04        1.12      0.81 o
   1  -7   8       27.98       26.07      0.71 o
   2  -7   8       16.41       13.59      0.83 o
   3  -7   8        0.03       -0.63      1.03 o
   4  -7   8      130.58      136.61      2.90 o
   5  -7   8        1.87        2.02      0.73 o
   6  -7   8       28.96       30.91      1.20 o
   7  -7   8      150.70      140.37      3.33 o
   8  -7   8        0.63       -0.37      1.37 o
  -4  -6   8       10.08        9.81      1.04 o
  -3  -6   8        6.96        7.40      0.90 o
  -2  -6   8       16.94       16.45      1.00 o
  -1  -6   8      277.54      265.42      2.80 o
   0  -6   8        3.56        3.00      0.84 o
   1  -6   8       38.68       39.22      0.81 o
   2  -6   8        2.07        1.08      1.04 o
   3  -6   8      125.23      131.54      2.65 o
   4  -6   8        0.44        0.21      0.94 o
   5  -6   8       10.21       11.95      0.80 o
   6  -6   8       41.02       36.00      1.21 o
   7  -6   8        2.46        1.69      1.36 o
   8  -6   8        7.73        6.17      0.97 o
  -5  -5   8        0.68       -0.12      1.46 o
  -4  -5   8        7.36        8.29      0.92 o
  -3  -5   8        4.64        7.34      0.83 o
  -2  -5   8        1.05        0.00      1.10 o
  -1  -5   8        1.28        1.11      0.75 o
   0  -5   8      111.38       98.96      1.58 o
   1  -5   8       14.09       15.58      0.98 o
   2  -5   8       96.87       95.58      2.13 o
   3  -5   8        0.47        1.10      0.88 o
   4  -5   8       41.56       42.78      1.23 o
   5  -5   8       13.26       13.06      0.76 o
   6  -5   8      263.84      261.49      3.86 o
   7  -5   8        0.70        1.53      0.77 o
   8  -5   8       68.76       65.94      1.93 o
   9  -5   8        2.49        2.23      0.97 o
  -6  -4   8        1.54       -0.26      1.37 o
  -5  -4   8        2.36        3.00      0.88 o
  -4  -4   8        0.32        1.23      1.15 o
  -3  -4   8        0.78        0.09      1.09 o
  -2  -4   8        1.09        0.08      0.94 o
  -1  -4   8        0.13        0.92      0.63 o
   0  -4   8        1.87        2.13      0.85 o
   1  -4   8      443.87      445.24      7.86 o
   2  -4   8       35.29       36.83      0.99 o
   3  -4   8      418.09      424.94      4.00 o
   4  -4   8        4.26        2.68      0.57 o
   5  -4   8       21.96       20.21      0.84 o
   6  -4   8        2.35        0.57      1.03 o
   7  -4   8       71.66       79.56      2.08 o
   8  -4   8       39.91       38.62      1.35 o
   9  -4   8       24.84       22.84      1.37 o
  -6  -3   8        0.46        2.51      0.79 o
  -5  -3   8        0.28        2.22      1.14 o
  -4  -3   8        0.09       -0.26      1.04 o
  -3  -3   8        0.46        0.31      1.01 o
  -2  -3   8       30.90       30.15      0.90 o
  -1  -3   8       12.23        9.54      0.67 o
   0  -3   8       35.05       37.98      1.30 o
   1  -3   8       11.37       14.73      0.41 o
   2  -3   8        0.71       -0.40      0.70 o
   3  -3   8      286.34      312.00      3.29 o
   4  -3   8        2.71        3.10      0.56 o
   5  -3   8      186.64      182.92      2.95 o
   6  -3   8        3.56        4.58      0.65 o
   7  -3   8       35.08       35.81      1.23 o
   8  -3   8       34.85       34.87      1.32 o
  -7  -2   8        2.67        3.51      0.96 o
  -6  -2   8        0.73       -1.28      1.28 o
  -5  -2   8       47.06       45.00      1.45 o
  -4  -2   8      128.03      121.92      2.54 o
  -3  -2   8       65.05       59.63      1.75 o
  -2  -2   8      210.50      209.63      2.75 o
  -1  -2   8       96.10      101.98      1.33 o
   0  -2   8        2.16        0.54      0.46 o
   1  -2   8       37.73       33.80      0.70 o
   2  -2   8      155.34      154.42      2.21 o
   3  -2   8        2.39        1.24      0.84 o
   4  -2   8      487.58      492.95      4.36 o
   5  -2   8       61.02       64.90      1.93 o
   6  -2   8      179.24      169.83      3.09 o
   7  -2   8       40.76       36.58      1.27 o
   8  -2   8      100.43      110.57      3.03 o
  -7  -1   8        2.62        2.11      1.36 o
  -6  -1   8        8.72        5.36      0.84 o
  -5  -1   8      119.91      120.54      2.61 o
  -4  -1   8      312.37      316.08      3.72 o
  -3  -1   8       43.08       54.22      1.43 o
  -2  -1   8       54.54       69.54      1.61 o
  -1  -1   8        1.40        1.57      0.39 o
   0  -1   8      486.77      501.05      2.59 o
   1  -1   8      284.70      303.09      6.95 o
   2  -1   8      560.45      568.53      4.10 o
   3  -1   8      211.21      216.68      2.74 o
   4  -1   8       49.01       45.29      1.37 o
   5  -1   8        8.84       12.23      0.73 o
   6  -1   8      140.37      128.01      2.80 o
   7  -1   8      390.10      382.91      4.98 o
   8  -1   8        1.97        1.95      0.89 o
  -8   0   8        9.54       10.20      1.05 o
  -7   0   8        4.69        3.50      0.97 o
  -6   0   8       31.79       33.90      1.07 o
  -5   0   8       37.33       32.61      0.96 o
  -4   0   8      249.86      242.61      3.19 o
  -3   0   8        3.29        2.69      0.50 o
  -2   0   8      820.21      797.10      4.84 o
  -1   0   8      134.63      171.46      1.58 o
   0   0   8      117.03      105.38      2.68 o
   1   0   8       37.63       43.87      0.89 o
   2   0   8      403.82      391.47      3.52 o
   3   0   8        2.24        5.52      0.55 o
   4   0   8       32.16       28.35      0.86 o
   5   0   8      135.59      134.85      2.76 o
   6   0   8      157.23      172.76      3.30 o
   7   0   8      181.80      177.85      3.65 o
   8   0   8        1.09        1.43      1.37 o
  -8   1   8       25.68       22.85      1.21 o
  -7   1   8      136.01      145.18      3.18 o
  -6   1   8       17.68       18.26      0.86 o
  -5   1   8       47.83       55.43      1.52 o
  -4   1   8       58.12       59.96      1.71 o
  -3   1   8        0.21       -0.21      0.78 o
  -2   1   8      403.38      418.80      3.53 o
  -1   1   8     1652.51     1775.68      9.31 o
   0   1   8      252.25      256.06      1.93 o
   1   1   8      159.26      188.05      1.85 o
   2   1   8      164.93      161.23      2.40 o
   3   1   8        4.71        3.20      0.55 o
   4   1   8     1399.53     1367.51      7.86 o
   5   1   8      214.82      214.26      3.53 o
   6   1   8       12.74       11.90      0.94 o
   7   1   8       15.81       19.04      1.13 o
  -8   2   8       41.59       41.28      1.40 o
  -7   2   8       54.07       55.60      1.55 o
  -6   2   8      169.27      161.55      3.03 o
  -5   2   8      192.17      191.07      3.01 o
  -4   2   8       36.37       34.28      1.02 o
  -3   2   8      195.27      190.94      2.60 o
  -2   2   8       71.94       72.30      1.62 o
  -1   2   8       36.38       43.06      0.80 o
   0   2   8      253.91      236.44      2.04 o
   1   2   8       52.91       66.68      1.23 o
   2   2   8      520.53      472.00      4.22 o
   3   2   8        2.31       -0.12      1.11 o
   4   2   8      320.52      322.62      4.11 o
   5   2   8      242.00      242.03      3.84 o
   6   2   8        3.63        4.62      0.85 o
  -9   3   8       40.72       43.32      1.56 o
  -8   3   8       38.55       38.76      1.36 o
  -7   3   8      122.96      131.40      3.09 o
  -6   3   8       24.57       22.69      0.91 o
  -5   3   8        3.92        3.23      0.65 o
  -4   3   8      286.04      289.54      3.48 o
  -3   3   8      250.44      270.80      3.19 o
  -2   3   8      145.79      137.51      2.27 o
  -1   3   8        0.66        0.96      0.37 o
   0   3   8      148.35      142.39      1.67 o
   1   3   8        0.71       -0.09      0.58 o
   2   3   8      445.97      449.74      4.46 o
   3   3   8     1156.94     1141.16      7.54 o
   4   3   8      133.42      126.55      2.85 o
   5   3   8       15.48       14.71      1.03 o
   6   3   8       43.23       50.99      1.50 o
  -9   4   8       11.19        6.82      1.04 o
  -8   4   8        5.99        5.63      0.96 o
  -7   4   8        0.17        0.76      1.22 o
  -6   4   8      267.45      269.17      3.91 o
  -5   4   8      364.13      354.75      4.16 o
  -4   4   8      488.31      474.60      4.58 o
  -3   4   8       15.20       15.59      0.74 o
  -2   4   8       38.43       40.83      1.27 o
  -1   4   8       16.92       13.87      0.66 o
   0   4   8        4.76        4.87      0.41 o
   1   4   8        9.63       10.95      1.22 o
   2   4   8      258.32      251.42      3.66 o
   3   4   8        0.02       -1.17      1.17 o
   4   4   8       44.01       35.62      1.27 o
   5   4   8       13.53       13.04      1.06 o
  -9   5   8        3.43        6.26      1.05 o
  -8   5   8        0.74       -0.75      1.31 o
  -7   5   8       55.45       58.75      1.88 o
  -6   5   8        0.61       -0.52      1.10 o
  -5   5   8      209.83      214.05      3.48 o
  -4   5   8       58.59       58.49      1.63 o
  -3   5   8        1.45        2.10      0.59 o
  -2   5   8       55.41       50.29      1.51 o
  -1   5   8        5.30        7.19      0.48 o
   0   5   8      273.49      272.48      3.11 o
   1   5   8       10.04       10.99      0.57 o
   2   5   8        0.06        0.40      1.25 o
   3   5   8        0.09        0.11      1.18 o
   4   5   8       90.33       96.13      2.55 o
  -8   6   8        6.97        7.54      1.02 o
  -7   6   8        6.35        7.32      0.93 o
  -6   6   8       67.60       64.15      1.94 o
  -5   6   8        0.42        0.28      1.03 o
  -4   6   8       93.24       89.95      2.32 o
  -3   6   8        0.10        1.63      0.92 o
  -2   6   8       20.53       19.52      0.83 o
  -1   6   8      130.68      138.09      2.04 o
   0   6   8      156.74      159.52      2.57 o
   1   6   8        0.44        0.43      1.37 o
   2   6   8        4.56        4.03      0.82 o
   3   6   8        2.99        3.69      0.94 o
  -8   7   8        4.64        6.45      0.98 o
  -7   7   8       26.33       30.40      1.29 o
  -6   7   8        1.29        1.21      1.26 o
  -5   7   8       18.33       19.04      1.05 o
  -4   7   8       15.40       15.10      0.99 o
  -3   7   8       14.02       15.18      0.96 o
  -2   7   8       14.10       15.90      0.99 o
  -1   7   8       15.42       12.79      0.81 o
   0   7   8       14.41       14.09      0.82 o
   1   7   8        0.81        0.40      0.88 o
   2   7   8       41.45       45.08      1.53 o
  -7   8   8        1.16        0.32      1.43 o
  -6   8   8       15.76       13.85      1.06 o
  -5   8   8       20.99       20.06      1.07 o
  -4   8   8        0.58       -0.17      1.26 o
  -3   8   8        0.04       -1.02      1.34 o
  -2   8   8       57.36       61.82      1.89 o
  -1   8   8        0.88        1.74      0.96 o
   0   8   8        1.00       -0.54      0.97 o
  -5   9   8        0.45       -0.58      1.50 o
  -4   9   8       21.48       24.30      1.30 o
  -3   9   8       39.60       43.74      1.52 o
   1  -9   9        0.68       -1.02      1.02 o
   2  -9   9        0.00        2.47      1.28 o
   3  -9   9       13.58       12.23      1.01 o
   4  -9   9        6.27        5.60      0.96 o
   5  -9   9        0.20        1.17      1.24 o
   6  -9   9        0.91       -0.83      1.58 o
  -1  -8   9        9.66        9.87      1.03 o
   0  -8   9        0.56        0.88      0.93 o
   1  -8   9       25.83       23.67      0.83 o
   2  -8   9        7.07        5.57      0.93 o
   3  -8   9        1.83        0.16      1.23 o
   4  -8   9        5.41        7.36      0.90 o
   5  -8   9       33.85       36.15      1.31 o
   6  -8   9       27.32       28.87      1.30 o
   7  -8   9        9.01        9.31      0.97 o
  -2  -7   9       41.90       41.88      1.43 o
  -1  -7   9       64.98       57.27      2.65 o
   0  -7   9        0.21        0.72      0.67 o
   1  -7   9       25.81       24.19      0.76 o
   2  -7   9       19.21       18.14      1.01 o
   3  -7   9        0.00        0.24      1.05 o
   4  -7   9       44.45       44.63      1.37 o
   5  -7   9       21.38       20.00      1.04 o
   6  -7   9       39.84       40.97      1.32 o
   7  -7   9        1.26        2.66      0.88 o
   8  -7   9       27.17       28.47      1.30 o
  -4  -6   9        3.79        4.88      0.97 o
  -3  -6   9       18.14       18.04      1.15 o
  -2  -6   9       31.35       34.08      1.22 o
  -1  -6   9       75.70       77.15      1.49 o
   0  -6   9      179.38      154.07      2.20 o
   1  -6   9       78.04       79.58      1.60 o
   2  -6   9       31.92       31.95      1.00 o
   3  -6   9        6.38        6.04      0.68 o
   4  -6   9        7.80        7.04      0.71 o
   5  -6   9       13.43       13.26      0.82 o
   6  -6   9       57.68       56.80      1.64 o
   7  -6   9        5.73        7.37      0.94 o
   8  -6   9        0.46        0.79      1.25 o
  -5  -5   9        2.59        2.39      1.44 o
  -4  -5   9       58.21       57.41      1.70 o
  -3  -5   9        0.36       -1.25      1.25 o
  -2  -5   9        1.26        2.90      0.66 o
  -1  -5   9       57.99       53.25      1.13 o
   0  -5   9       65.49       72.63      1.44 o
   1  -5   9        2.57        2.18      0.40 o
   2  -5   9       73.76       66.92      1.91 o
   3  -5   9      142.92      146.09      2.72 o
   4  -5   9       51.76       54.03      1.60 o
   5  -5   9       17.92       22.94      0.86 o
   6  -5   9       65.19       65.12      1.90 o
   7  -5   9       13.46       12.10      0.99 o
   8  -5   9        0.02       -0.42      1.31 o
  -5  -4   9        6.55        4.82      0.90 o
  -4  -4   9        2.84        3.79      0.78 o
  -3  -4   9       39.00       39.46      1.19 o
  -2  -4   9       76.56       73.57      2.11 o
  -1  -4   9       29.25       31.35      1.47 o
   0  -4   9        2.67        2.03      0.39 o
   1  -4   9       38.53       34.08      2.54 o
   2  -4   9       45.11       49.15      1.35 o
   3  -4   9       16.03       17.66      0.78 o
   4  -4   9       97.80      101.13      2.30 o
   5  -4   9       28.18       26.85      0.94 o
   6  -4   9        7.70        6.45      0.74 o
   7  -4   9        7.99        8.62      0.95 o
   8  -4   9       22.92       23.02      1.17 o
  -6  -3   9       14.92       17.56      1.08 o
  -5  -3   9        9.43        6.96      0.90 o
  -4  -3   9        6.62        7.35      0.74 o
  -3  -3   9      207.47      201.78      3.22 o
  -2  -3   9      298.61      305.40      3.65 o
  -1  -3   9       36.46       40.99      1.04 o
   0  -3   9       66.88       64.70      1.17 o
   1  -3   9        1.36        1.02      0.55 o
   2  -3   9       87.52       93.50      1.95 o
   3  -3   9        6.98        6.76      0.61 o
   4  -3   9       15.46       16.70      0.72 o
   5  -3   9        8.60        8.05      0.70 o
   6  -3   9       50.26       44.90      1.33 o
   7  -3   9      199.90      188.97      3.56 o
   8  -3   9       11.23        8.77      1.04 o
  -7  -2   9        0.06       -0.26      1.42 o
  -6  -2   9        4.83        4.52      0.83 o
  -5  -2   9       22.43       22.46      1.03 o
  -4  -2   9        1.45        1.67      0.67 o
  -3  -2   9      168.68      161.30      2.78 o
  -2  -2   9       11.99       11.41      0.65 o
  -1  -2   9        3.24        4.42      0.37 o
   0  -2   9      351.96      375.98      2.48 o
   1  -2   9        4.12        1.65      0.41 o
   2  -2   9      543.72      562.36      4.33 o
   3  -2   9      327.20      312.41      3.40 o
   4  -2   9       18.28       19.65      0.77 o
   5  -2   9       51.05       45.64      1.36 o
   6  -2   9        3.00        3.89      0.70 o
   7  -2   9       24.79       19.19      1.09 o
   8  -2   9       12.59       12.86      1.09 o
  -7  -1   9        0.03        0.36      1.30 o
  -6  -1   9       40.59       41.36      1.31 o
  -5  -1   9       24.12       21.45      0.88 o
  -4  -1   9        7.44        8.02      0.71 o
  -3  -1   9      393.74      369.72      3.90 o
  -2  -1   9        3.42        2.62      0.51 o
  -1  -1   9        3.96        4.55      0.35 o
   0  -1   9       86.72       70.92      1.13 o
   1  -1   9        8.48        8.59      0.37 o
   2  -1   9      335.85      338.44      3.39 o
   3  -1   9        0.57       -0.66      0.86 o
   4  -1   9       49.72       50.45      1.47 o
   5  -1   9      355.42      341.31      4.18 o
   6  -1   9       89.21       82.07      2.41 o
   7  -1   9        9.46        6.93      0.92 o
   8  -1   9        7.96       12.26      1.08 o
  -8   0   9        0.02       -1.28      1.37 o
  -7   0   9       49.65       49.88      1.54 o
  -6   0   9       46.11       45.37      1.41 o
  -5   0   9       65.24       69.46      2.05 o
  -4   0   9      198.03      187.93      2.97 o
  -3   0   9        1.34        1.50      0.85 o
  -2   0   9      478.48      483.12      4.04 o
  -1   0   9      129.53      128.87      1.50 o
   0   0   9      825.30      805.00      3.51 o
   1   0   9       20.49       21.96      0.47 o
   2   0   9       28.54       35.33      1.12 o
   3   0   9       56.50       55.16      1.48 o
   4   0   9      223.91      223.72      3.28 o
   5   0   9       35.15       28.33      0.98 o
   6   0   9       29.52       31.57      1.19 o
   7   0   9        1.63        3.31      0.86 o
  -8   1   9       31.57       35.69      1.38 o
  -7   1   9       69.43       64.73      1.87 o
  -6   1   9       10.13       11.72      0.86 o
  -5   1   9      142.01      133.97      2.70 o
  -4   1   9       11.68       14.72      0.72 o
  -3   1   9       21.91       26.02      0.77 o
  -2   1   9      127.00      115.31      2.06 o
  -1   1   9        0.69        1.25      0.40 o
   0   1   9      107.23      105.78      1.38 o
   1   1   9      693.55      698.30      3.46 o
   2   1   9     2139.35     2094.33      8.82 o
   3   1   9       82.82       99.68      2.20 o
   4   1   9       22.98       18.39      0.82 o
   5   1   9       28.30       19.78      1.00 o
   6   1   9      111.52      108.84      2.93 o
   7   1   9        1.31        1.08      1.36 o
  -8   2   9      170.27      175.30      3.79 o
  -7   2   9       76.74       79.79      2.17 o
  -6   2   9       88.41       86.90      2.48 o
  -5   2   9       93.44       87.40      2.25 o
  -4   2   9      198.95      206.65      3.03 o
  -3   2   9       46.40       42.52      1.31 o
  -2   2   9       23.66       19.53      0.66 o
  -1   2   9        1.18        0.67      0.54 o
   0   2   9      317.04      297.01      2.32 o
   1   2   9       74.55       74.47      1.33 o
   2   2   9       44.34       40.06      1.22 o
   3   2   9      869.28      856.29      6.38 o
   4   2   9       37.59       39.81      1.10 o
   5   2   9       14.85       10.37      0.90 o
   6   2   9       36.50       36.57      1.34 o
  -8   3   9       38.04       36.13      1.35 o
  -7   3   9       70.31       66.14      2.02 o
  -6   3   9       30.66       31.05      1.08 o
  -5   3   9        2.00        1.87      1.07 o
  -4   3   9      478.12      469.12      4.58 o
  -3   3   9        2.90        1.79      0.56 o
  -2   3   9      416.17      403.12      3.96 o
  -1   3   9       17.07       13.83      0.46 o
   0   3   9      214.41      210.17      2.10 o
   1   3   9       38.08       47.67      1.02 o
   2   3   9      139.85      132.20      2.68 o
   3   3   9       51.61       41.48      1.30 o
   4   3   9       93.26       89.60      2.51 o
   5   3   9        6.02        7.85      0.93 o
  -8   4   9       47.17       45.82      1.50 o
  -7   4   9       27.76       21.89      1.14 o
  -6   4   9      158.72      159.15      3.18 o
  -5   4   9        1.48        1.69      1.09 o
  -4   4   9       20.03       20.39      0.84 o
  -3   4   9        8.40        6.60      0.67 o
  -2   4   9       85.65       89.39      2.12 o
  -1   4   9       27.58       24.16      0.59 o
   0   4   9      165.66      155.32      1.98 o
   1   4   9       36.00       33.54      0.76 o
   2   4   9      123.86      121.22      2.72 o
   3   4   9        8.34       12.69      0.94 o
   4   4   9       42.52       50.81      1.69 o
   5   4   9        7.57       11.19      1.09 o
  -8   5   9        0.44        1.33      1.29 o
  -7   5   9        0.13        1.76      1.26 o
  -6   5   9        0.38        0.75      1.14 o
  -5   5   9       78.26       75.95      2.00 o
  -4   5   9        6.02        5.11      0.70 o
  -3   5   9        1.04       -0.76      1.03 o
  -2   5   9      117.46      118.70      2.57 o
  -1   5   9       82.90       78.66      2.44 o
   0   5   9      500.10      496.37      3.64 o
   1   5   9       14.96       14.56      0.94 o
   2   5   9      349.65      340.94      4.70 o
   3   5   9       17.81       22.96      1.11 o
   4   5   9        0.13        0.96      1.27 o
  -8   6   9       11.25       12.37      1.11 o
  -7   6   9        0.84        1.68      1.35 o
  -6   6   9        0.30       -0.86      1.21 o
  -5   6   9       25.35       27.21      1.09 o
  -4   6   9       45.42       47.38      1.49 o
  -3   6   9       41.38       42.69      1.32 o
  -2   6   9       12.91       13.38      0.83 o
  -1   6   9        1.25        1.29      0.82 o
   0   6   9       39.14       36.52      0.86 o
   1   6   9        5.64        8.00      0.66 o
   2   6   9        7.07        7.11      0.91 o
  -7   7   9        0.24        1.05      1.44 o
  -6   7   9        1.49       -1.45      1.45 o
  -5   7   9      107.40      109.89      2.95 o
  -4   7   9        0.52        0.80      1.23 o
  -3   7   9       51.75       57.48      1.71 o
  -2   7   9       87.95       87.87      2.32 o
  -1   7   9       12.25       11.25      0.81 o
   0   7   9      101.76      101.10      3.12 o
   1   7   9       11.07       15.08      1.26 o
  -6   8   9        3.04        1.83      1.45 o
  -5   8   9        8.52        7.53      0.99 o
  -4   8   9        5.15        6.58      0.91 o
  -3   8   9       21.29       25.24      1.20 o
  -2   8   9        0.25        1.10      1.26 o
  -1   8   9      108.33      113.78      2.28 o
   2  -9  10        1.24        1.54      1.43 o
   3  -9  10        2.68        3.28      0.89 o
   4  -9  10       40.18       44.74      1.50 o
   5  -9  10        0.20        1.34      1.31 o
   0  -8  10        3.24        2.43      0.75 o
   1  -8  10        1.82        2.33      1.05 o
   2  -8  10       40.20       36.60      1.33 o
   3  -8  10        4.06        4.06      0.88 o
   4  -8  10       27.01       24.00      1.20 o
   5  -8  10        8.12        9.66      1.07 o
   6  -8  10        4.89        2.33      0.99 o
   7  -8  10        3.73        2.02      1.42 o
  -2  -7  10       10.83        8.89      1.06 o
  -1  -7  10        0.28        1.22      0.90 o
   0  -7  10       76.36       74.24      1.59 o
   1  -7  10       20.03       17.41      0.86 o
   2  -7  10       90.51       95.38      2.63 o
   3  -7  10        0.73       -0.35      1.22 o
   4  -7  10       58.70       56.43      1.69 o
   5  -7  10       44.54       43.26      1.33 o
   6  -7  10        0.37        2.21      1.21 o
   7  -7  10        1.08        0.84      0.88 o
  -3  -6  10       11.59       14.56      1.06 o
  -2  -6  10       11.59        8.36      0.93 o
  -1  -6  10        3.27        1.07      0.90 o
   0  -6  10       99.98      103.04      1.87 o
   1  -6  10       50.36       47.07      1.01 o
   2  -6  10       65.51       68.30      1.89 o
   3  -6  10      137.00      144.99      2.97 o
   4  -6  10        7.26        7.72      0.74 o
   5  -6  10       37.22       40.32      1.22 o
   6  -6  10        1.65        0.37      1.26 o
   7  -6  10        0.05       -0.70      1.21 o
   8  -6  10        1.07        2.23      1.47 o
  -4  -5  10        7.07        8.41      0.99 o
  -3  -5  10        9.33       11.26      0.96 o
  -2  -5  10       61.26       57.73      1.69 o
  -1  -5  10      247.18      228.03      2.58 o
   0  -5  10      226.54      218.76      2.43 o
   1  -5  10       31.15       28.40      0.68 o
   2  -5  10      191.69      180.08      3.02 o
   3  -5  10        3.69        3.65      0.63 o
   4  -5  10        6.84        6.11      0.68 o
   5  -5  10        0.34        1.40      0.97 o
   6  -5  10       13.35       11.00      0.94 o
   7  -5  10       16.95       19.86      1.08 o
   8  -5  10        0.21        0.64      0.86 o
  -5  -4  10        7.23        6.70      0.98 o
  -4  -4  10       14.72       12.96      0.97 o
  -3  -4  10       42.99       47.16      1.40 o
  -2  -4  10       79.77       83.77      2.30 o
  -1  -4  10      265.84      263.48      2.55 o
   0  -4  10      219.28      213.07      2.24 o
   1  -4  10       84.71       83.60      2.66 o
   2  -4  10       21.90       22.78      0.79 o
   3  -4  10       15.76       16.74      0.74 o
   4  -4  10       49.91       45.72      1.37 o
   5  -4  10       10.84       12.14      0.77 o
   6  -4  10       47.87       46.54      1.49 o
   7  -4  10       29.95       27.74      1.23 o
   8  -4  10        2.50        2.30      1.44 o
  -6  -3  10       20.68       21.41      1.22 o
  -5  -3  10       12.61       12.23      0.97 o
  -4  -3  10       79.37       70.02      2.00 o
  -3  -3  10      346.78      332.07      4.21 o
  -2  -3  10       62.41       59.29      1.67 o
  -1  -3  10      258.51      258.43      2.39 o
   0  -3  10        0.58        1.21      0.53 o
   1  -3  10       22.07       21.86      0.62 o
   2  -3  10       22.55       20.87      0.74 o
   3  -3  10      310.11      310.22      3.68 o
   4  -3  10        4.65        4.74      0.63 o
   5  -3  10       29.08       31.28      0.97 o
   6  -3  10        1.52        1.48      1.15 o
   7  -3  10       72.88       69.40      2.13 o
   8  -3  10       22.09       22.69      1.28 o
  -6  -2  10        1.78        1.94      0.86 o
  -5  -2  10        3.49        2.26      1.24 o
  -4  -2  10        0.25        0.41      1.13 o
  -3  -2  10      164.33      165.41      2.94 o
  -2  -2  10      259.56      263.66      3.39 o
  -1  -2  10        0.57        1.93      0.39 o
   0  -2  10       43.41       51.58      1.99 o
   1  -2  10      216.90      202.02      4.42 o
   2  -2  10        8.38       10.20      0.62 o
   3  -2  10        1.69        0.82      0.89 o
   4  -2  10        1.75        2.89      0.58 o
   5  -2  10      207.22      192.67      3.28 o
   6  -2  10       68.19       64.59      1.95 o
   7  -2  10       23.67       27.73      1.20 o
   8  -2  10       20.29       15.01      1.13 o
  -7  -1  10       11.79       15.12      1.15 o
  -6  -1  10       37.63       34.76      1.23 o
  -5  -1  10      107.27      105.30      2.63 o
  -4  -1  10       73.35       74.94      2.13 o
  -3  -1  10      149.33      157.78      2.77 o
  -2  -1  10       22.73       24.22      0.79 o
  -1  -1  10      241.55      238.83      2.54 o
   0  -1  10      429.43      411.93      4.39 o
   1  -1  10       33.72       40.03      0.81 o
   2  -1  10       21.07       15.81      0.66 o
   3  -1  10       42.60       39.57      1.20 o
   4  -1  10       66.81       61.44      1.67 o
   5  -1  10       52.05       47.86      1.48 o
   6  -1  10        1.15        2.30      0.80 o
   7  -1  10      172.59      180.27      3.70 o
  -7   0  10        4.89        3.51      0.94 o
  -6   0  10        1.31        1.45      1.33 o
  -5   0  10       14.61       14.46      0.86 o
  -4   0  10        2.30        2.04      0.66 o
  -3   0  10        0.58        0.48      0.96 o
  -2   0  10      213.56      223.38      2.94 o
  -1   0  10        2.86        3.14      0.37 o
   0   0  10      103.87      117.35      1.52 o
   1   0  10      237.66      236.74      2.84 o
   2   0  10       35.74       35.72      1.12 o
   3   0  10      722.55      733.97      5.67 o
   4   0  10        1.47        1.99      1.06 o
   5   0  10        8.05        8.67      0.84 o
   6   0  10       70.39       64.03      1.78 o
   7   0  10        0.15        0.87      1.22 o
  -8   1  10        3.14        4.93      1.01 o
  -7   1  10       21.75       23.95      1.21 o
  -6   1  10      125.23      124.56      2.95 o
  -5   1  10      134.53      143.37      2.95 o
  -4   1  10       46.51       47.68      1.39 o
  -3   1  10      114.50      112.74      2.38 o
  -2   1  10      117.85      105.19      2.12 o
  -1   1  10      220.40      240.02      2.15 o
   0   1  10      664.38      621.76      3.39 o
   1   1  10       19.06       22.12      0.68 o
   2   1  10      612.52      578.59      5.01 o
   3   1  10      346.11      354.58      4.13 o
   4   1  10        3.56        3.70      0.67 o
   5   1  10       52.27       52.36      1.58 o
   6   1  10        0.68        1.63      1.14 o
  -8   2  10        0.49        1.81      1.43 o
  -7   2  10       21.00       22.90      1.18 o
  -6   2  10        0.15        0.34      1.18 o
  -5   2  10       45.14       47.71      1.47 o
  -4   2  10      173.25      176.83      2.99 o
  -3   2  10        4.08        5.23      0.61 o
  -2   2  10       92.51       90.92      2.04 o
  -1   2  10       19.42       19.65      0.52 o
   0   2  10      160.18      158.07      2.16 o
   1   2  10      439.06      452.34      8.31 o
   2   2  10      180.86      195.89      3.08 o
   3   2  10        0.33       -0.05      1.09 o
   4   2  10       56.42       48.77      1.53 o
   5   2  10       43.98       51.84      1.67 o
   6   2  10       53.35       54.55      1.72 o
  -8   3  10        9.21       10.23      1.01 o
  -7   3  10        4.28        1.71      1.41 o
  -6   3  10       94.06       92.35      2.52 o
  -5   3  10        5.16        5.53      0.78 o
  -4   3  10      729.41      714.41      5.83 o
  -3   3  10        0.24        0.15      0.92 o
  -2   3  10      501.03      454.24      4.48 o
  -1   3  10       41.17       36.71      0.84 o
   0   3  10      748.35      717.00      5.67 o
   1   3  10       11.93       12.10      0.65 o
   2   3  10       32.00       32.93      1.05 o
   3   3  10       99.80       86.40      2.51 o
   4   3  10        1.90        2.43      0.81 o
   5   3  10        7.65       10.40      1.02 o
  -8   4  10        1.18        1.37      1.38 o
  -7   4  10       23.55       26.00      1.23 o
  -6   4  10        0.21       -0.81      1.23 o
  -5   4  10        0.30        0.88      1.15 o
  -4   4  10       27.17       25.04      0.91 o
  -3   4  10        7.85        7.48      0.67 o
  -2   4  10       61.89       59.63      1.68 o
  -1   4  10       42.40       41.23      0.99 o
   0   4  10       16.64       13.51      0.54 o
   1   4  10       19.42       16.50      0.60 o
   2   4  10      216.98      218.43      3.66 o
   3   4  10        3.01        3.68      0.82 o
   4   4  10       48.32       45.76      1.43 o
  -8   5  10        0.33       -0.26      1.41 o
  -7   5  10       59.53       67.21      1.97 o
  -6   5  10      113.05      119.53      3.06 o
  -5   5  10       17.22       18.86      0.98 o
  -4   5  10       82.82       84.05      2.38 o
  -3   5  10        0.31        0.46      1.07 o
  -2   5  10      645.44      630.54      5.83 o
  -1   5  10        0.34       -0.39      0.72 o
   0   5  10       28.59       23.44      0.83 o
   1   5  10      134.59      137.03      2.18 o
   2   5  10       11.37       12.81      0.94 o
   3   5  10        4.99        6.39      0.90 o
  -7   6  10       51.25       55.43      1.60 o
  -6   6  10        0.12        0.40      1.22 o
  -5   6  10       51.48       49.46      1.50 o
  -4   6  10        1.57        3.08      0.78 o
  -3   6  10      126.11      121.70      3.00 o
  -2   6  10       14.01       11.67      0.91 o
  -1   6  10        8.56        6.72      0.62 o
   0   6  10       17.37       16.94      1.40 o
   1   6  10        1.29        0.25      1.13 o
   2   6  10       16.29       15.93      1.09 o
  -7   7  10        5.07        2.53      1.66 o
  -6   7  10       28.47       29.58      1.29 o
  -5   7  10        1.27        2.33      1.30 o
  -4   7  10       13.86       11.51      0.99 o
  -3   7  10        8.51        6.78      0.94 o
  -2   7  10        1.03       -0.17      1.32 o
  -1   7  10      212.03      201.90      2.81 o
   0   7  10        7.95        9.10      0.68 o
  -5   8  10       36.87       37.22      1.43 o
  -4   8  10       25.20       26.82      1.28 o
  -3   8  10       13.36       14.59      1.14 o
  -2   8  10        0.69        1.09      1.41 o
   0  -8  11        0.18       -0.35      0.96 o
   1  -8  11       13.30       16.82      0.78 o
   2  -8  11        8.24        6.44      1.01 o
   3  -8  11        3.58        4.96      0.91 o
   4  -8  11        0.44        0.95      1.31 o
   5  -8  11       52.38       49.48      1.60 o
   6  -8  11        8.86        9.15      1.09 o
  -1  -7  11       21.15       17.83      1.66 o
   0  -7  11        0.01       -0.11      0.89 o
   1  -7  11       65.46       70.56      1.51 o
   2  -7  11        1.47        3.13      0.83 o
   3  -7  11       23.98       24.09      1.12 o
   4  -7  11       39.68       34.91      1.28 o
   5  -7  11       92.61       93.91      2.47 o
   6  -7  11        0.01        0.42      1.22 o
   7  -7  11        2.34        2.70      1.44 o
  -3  -6  11       17.92       25.87      1.28 o
  -2  -6  11       21.76       23.88      1.18 o
  -1  -6  11       17.43       19.32      1.54 o
   0  -6  11        4.30        6.35      0.60 o
   1  -6  11       50.25       52.43      1.15 o
   2  -6  11       26.54       29.52      1.09 o
   3  -6  11        1.80       -0.49      1.23 o
   4  -6  11       35.98       36.64      1.22 o
   5  -6  11       14.07       10.20      0.91 o
   6  -6  11        1.33        1.19      1.20 o
   7  -6  11        0.06       -0.80      1.28 o
  -4  -5  11        0.09        1.60      1.33 o
  -3  -5  11        2.23        2.37      1.30 o
  -2  -5  11        9.50        8.16      0.89 o
  -1  -5  11      134.92      132.30      2.90 o
   0  -5  11      111.75      103.16      1.81 o
   1  -5  11      183.25      197.28      2.38 o
   2  -5  11       16.50       13.62      0.80 o
   3  -5  11       30.05       33.01      1.02 o
   4  -5  11       17.24       14.92      0.85 o
   5  -5  11       42.95       46.61      1.40 o
   6  -5  11       21.51       23.49      1.09 o
   7  -5  11       49.98       49.02      1.47 o
  -5  -4  11       35.27       43.91      1.49 o
  -4  -4  11        1.43       -0.40      1.42 o
  -3  -4  11       29.18       26.86      1.12 o
  -2  -4  11       15.94       19.64      0.91 o
  -1  -4  11       41.54       40.68      1.36 o
   0  -4  11      176.61      175.26      2.17 o
   1  -4  11        9.40        8.34      1.01 o
   2  -4  11       26.68       28.66      0.93 o
   3  -4  11        0.78        0.34      1.03 o
   4  -4  11       33.66       36.61      1.14 o
   5  -4  11        3.04        4.37      0.79 o
   6  -4  11       22.41       19.29      1.08 o
   7  -4  11       19.29       21.15      1.15 o
  -5  -3  11        8.91        7.63      0.95 o
  -4  -3  11       14.05       13.22      0.96 o
  -3  -3  11      110.03       91.43      2.51 o
  -2  -3  11       90.19       67.88      1.86 o
  -1  -3  11      103.11       97.87      1.97 o
   0  -3  11       17.32       13.46      0.51 o
   1  -3  11      411.61      421.00      5.09 o
   2  -3  11       59.51       56.32      1.58 o
   3  -3  11      107.14      105.29      2.36 o
   4  -3  11        1.54        1.51      0.96 o
   5  -3  11      502.00      488.02      5.28 o
   6  -3  11        0.21        0.63      1.21 o
   7  -3  11       13.67       15.39      1.07 o
  -6  -2  11        6.21        8.74      0.93 o
  -5  -2  11        0.96        0.33      1.23 o
  -4  -2  11       56.03       62.62      1.89 o
  -3  -2  11       11.62        9.32      0.82 o
  -2  -2  11      231.94      232.61      3.39 o
  -1  -2  11      344.73      331.71      2.71 o
   0  -2  11       15.31       20.31      0.55 o
   1  -2  11        0.66        0.15      1.01 o
   2  -2  11       84.01       94.92      2.14 o
   3  -2  11        1.64        1.22      1.01 o
   4  -2  11       63.10       62.08      1.74 o
   5  -2  11       10.89        8.54      0.89 o
   6  -2  11        3.97        2.96      0.84 o
   7  -2  11      104.83      110.08      3.13 o
  -7  -1  11        0.08       -0.52      1.33 o
  -6  -1  11       16.70       16.11      1.04 o
  -5  -1  11       71.67       55.28      1.67 o
  -4  -1  11      159.38      144.61      2.95 o
  -3  -1  11      191.29      184.81      3.14 o
  -2  -1  11       80.91       77.81      2.01 o
  -1  -1  11      665.96      670.81      6.15 o
   0  -1  11      135.94      144.47      1.79 o
   1  -1  11        3.09        3.39      0.66 o
   2  -1  11       57.17       59.06      1.58 o
   3  -1  11      544.73      546.57      5.01 o
   4  -1  11        0.44       -0.70      1.06 o
   5  -1  11       58.58       58.60      1.84 o
   6  -1  11       18.30       16.44      1.02 o
   7  -1  11        0.45        0.00      1.30 o
  -7   0  11        1.07       -1.48      1.48 o
  -6   0  11        9.37       10.22      0.98 o
  -5   0  11        5.37        8.66      0.84 o
  -4   0  11      259.38      256.89      3.69 o
  -3   0  11       14.48       12.43      0.75 o
  -2   0  11       90.40       83.11      2.12 o
  -1   0  11        1.25       -0.11      0.93 o
   0   0  11        0.20        0.65      0.59 o
   1   0  11      366.75      364.02      2.77 o
   2   0  11      594.41      554.55      4.98 o
   3   0  11      281.11      280.16      3.74 o
   4   0  11       69.81       63.35      1.83 o
   5   0  11      256.59      257.41      4.06 o
   6   0  11        1.86        1.71      0.80 o
  -7   1  11       16.19       12.20      1.06 o
  -6   1  11        3.96        2.50      1.33 o
  -5   1  11       15.65       16.22      0.89 o
  -4   1  11      263.35      261.75      3.75 o
  -3   1  11      422.35      412.68      4.42 o
  -2   1  11      179.39      187.72      2.92 o
  -1   1  11       16.36       20.80      0.55 o
   0   1  11      105.74      104.78      2.62 o
   1   1  11        7.88        8.61      0.70 o
   2   1  11      217.69      219.89      3.28 o
   3   1  11       10.16       12.37      0.79 o
   4   1  11       38.85       36.09      1.18 o
   5   1  11       46.34       43.87      1.41 o
   6   1  11       49.75       51.02      1.59 o
  -7   2  11        0.04       -1.35      1.35 o
  -6   2  11      115.52      112.97      2.89 o
  -5   2  11       87.92       85.39      2.46 o
  -4   2  11        1.05        0.69      1.12 o
  -3   2  11       73.36       75.05      2.12 o
  -2   2  11       89.08       85.57      2.11 o
  -1   2  11       14.20       15.90      0.53 o
   0   2  11      196.25      180.55      2.09 o
   1   2  11      155.38      154.30      2.00 o
   2   2  11       45.91       43.32      1.22 o
   3   2  11       55.00       56.79      1.76 o
   4   2  11        1.01        1.68      0.73 o
   5   2  11       35.87       44.56      1.39 o
  -8   3  11        2.03        1.63      1.48 o
  -7   3  11       14.90       19.92      1.10 o
  -6   3  11       64.11       64.65      2.06 o
  -5   3  11      363.80      350.81      4.59 o
  -4   3  11      169.46      177.20      3.22 o
  -3   3  11      237.58      239.49      3.54 o
  -2   3  11       24.55       22.35      0.87 o
  -1   3  11       71.84       68.35      1.35 o
   0   3  11        1.50        2.28      0.45 o
   1   3  11      166.08      141.62      3.74 o
   2   3  11      297.07      283.30      4.11 o
   3   3  11       25.46       26.18      1.10 o
   4   3  11       94.00       99.04      2.80 o
   5   3  11        2.41        4.71      0.91 o
  -7   4  11        3.93        5.89      0.92 o
  -6   4  11        9.10        7.66      1.01 o
  -5   4  11        5.82        6.78      0.86 o
  -4   4  11       23.65       20.95      0.94 o
  -3   4  11       65.73       61.84      1.77 o
  -2   4  11      146.00      149.54      2.90 o
  -1   4  11      175.86      165.49      2.19 o
   0   4  11       91.26       97.69      1.99 o
   1   4  11       29.61       30.65      0.80 o
   2   4  11       95.53      102.20      2.69 o
   3   4  11        4.46        5.52      0.83 o
   4   4  11       21.20       27.09      1.27 o
  -7   5  11       13.01       13.71      1.09 o
  -6   5  11      103.08       99.71      2.92 o
  -5   5  11      218.22      226.72      3.93 o
  -4   5  11      124.92      118.86      2.89 o
  -3   5  11      245.51      242.41      3.87 o
  -2   5  11        8.82        7.38      0.88 o
  -1   5  11      185.26      171.44      2.37 o
   0   5  11       99.92      104.98      1.90 o
   1   5  11        0.22        0.64      0.83 o
   2   5  11        6.67        5.07      0.94 o
   3   5  11        0.24       -1.30      1.41 o
  -7   6  11       10.15       11.14      1.15 o
  -6   6  11       18.78       20.93      1.18 o
  -5   6  11        6.45        6.67      0.91 o
  -4   6  11        5.93        5.21      0.89 o
  -3   6  11       49.32       45.20      1.40 o
  -2   6  11        1.74        1.79      1.38 o
  -1   6  11       30.56       27.04      0.84 o
   0   6  11       47.01       51.14      1.04 o
   1   6  11        5.99        4.76      0.66 o
  -6   7  11        0.93       -1.52      1.52 o
  -5   7  11       19.00       19.08      1.15 o
  -4   7  11        2.97        4.08      0.84 o
  -3   7  11      175.87      176.97      3.82 o
  -2   7  11       46.57       46.05      1.42 o
  -1   7  11       12.99       13.91      0.78 o
   0   7  11       21.01       22.82      0.89 o
   1  -8  12        2.90        1.58      1.00 o
   2  -8  12       41.12       44.44      1.51 o
   3  -8  12       23.19       25.44      1.31 o
   4  -8  12        0.12        1.13      1.33 o
   5  -8  12        2.22       -0.51      1.41 o
  -1  -7  12        0.79       -0.02      1.44 o
   0  -7  12        1.05        1.08      0.73 o
   1  -7  12       24.63       23.82      0.85 o
   2  -7  12       51.80       46.99      1.57 o
   3  -7  12       21.14       19.20      1.10 o
   4  -7  12        3.82        4.65      0.92 o
   5  -7  12        0.01       -1.42      1.42 o
   6  -7  12        0.10       -0.38      1.28 o
  -2  -6  12        9.63       11.00      1.07 o
  -1  -6  12       28.72       25.50      1.09 o
   0  -6  12       23.07       19.93      2.06 o
   1  -6  12       22.54       24.22      0.79 o
   2  -6  12        0.15        2.02      1.08 o
   3  -6  12      140.12      132.85      3.09 o
   4  -6  12       12.73       13.62      0.98 o
   5  -6  12        9.35       14.47      1.01 o
   6  -6  12        2.79        1.02      1.32 o
   7  -6  12        0.16       -1.45      1.45 o
  -3  -5  12        0.46        0.24      1.29 o
  -2  -5  12       37.42       33.13      1.29 o
  -1  -5  12        6.52        4.43      0.59 o
   0  -5  12       10.50       12.20      0.64 o
   1  -5  12       19.99       17.66      0.73 o
   2  -5  12       30.94       36.35      1.09 o
   3  -5  12       35.00       35.83      1.20 o
   4  -5  12       79.52       84.83      2.26 o
   5  -5  12        5.57        5.88      0.89 o
   6  -5  12       16.26       18.25      1.11 o
   7  -5  12        0.26       -0.31      1.32 o
  -4  -4  12        8.11       11.91      1.02 o
  -3  -4  12       10.52        7.10      0.90 o
  -2  -4  12       92.26       87.75      2.56 o
  -1  -4  12        0.45       -0.08      0.75 o
   0  -4  12       14.81       16.41      1.33 o
   1  -4  12      184.04      180.04      2.28 o
   2  -4  12      133.78      138.62      2.87 o
   3  -4  12       45.73       50.95      1.52 o
   4  -4  12      123.12      126.41      2.87 o
   5  -4  12       63.24       60.66      1.80 o
   6  -4  12      115.94      112.50      3.00 o
   7  -4  12       57.06       54.90      1.67 o
  -5  -3  12        0.00       -0.92      1.34 o
  -4  -3  12        1.16        0.00      1.27 o
  -3  -3  12        1.40        0.05      1.19 o
  -2  -3  12       85.01       85.22      2.42 o
  -1  -3  12        9.78        7.11      0.52 o
   0  -3  12        0.38        1.05      0.76 o
   1  -3  12      101.37       93.36      1.65 o
   2  -3  12      279.08      300.29      3.90 o
   3  -3  12       66.82       67.93      1.83 o
   4  -3  12      227.08      229.10      3.65 o
   5  -3  12        1.30        1.38      1.24 o
   6  -3  12       27.87       33.56      1.27 o
   7  -3  12        2.47        5.22      0.99 o
  -6  -2  12       15.61       16.80      1.17 o
  -5  -2  12        0.82       -0.64      1.30 o
  -4  -2  12       39.81       38.11      1.23 o
  -3  -2  12        5.65        3.84      0.73 o
  -2  -2  12        4.45        1.75      1.08 o
  -1  -2  12        1.42        0.56      0.76 o
   0  -2  12      679.74      667.44      3.92 o
   1  -2  12       88.41       86.99      2.35 o
   2  -2  12        7.79        8.13      0.69 o
   3  -2  12       33.69       33.44      1.00 o
   4  -2  12      189.96      186.46      3.37 o
   5  -2  12       61.99       60.20      1.88 o
   6  -2  12      100.54      100.31      2.87 o
   7  -2  12        4.83        5.47      0.91 o
  -6  -1  12        0.52       -1.39      1.45 o
  -5  -1  12        8.51       11.30      0.96 o
  -4  -1  12       35.31       33.28      1.19 o
  -3  -1  12       23.28       20.10      0.91 o
  -2  -1  12       15.33       15.87      0.84 o
  -1  -1  12       47.89       50.59      1.11 o
   0  -1  12      306.12      315.01      4.35 o
   1  -1  12      465.66      475.95      3.30 o
   2  -1  12      462.68      455.80      4.67 o
   3  -1  12      496.64      494.81      5.07 o
   4  -1  12      195.47      185.74      3.42 o
   5  -1  12      100.35       99.05      2.72 o
   6  -1  12       48.67       51.14      1.58 o
  -6   0  12       49.19       47.35      1.48 o
  -5   0  12        0.22        1.05      1.22 o
  -4   0  12       66.72       74.43      1.92 o
  -3   0  12       20.62       21.96      0.88 o
  -2   0  12      225.71      221.22      3.36 o
  -1   0  12      323.85      300.10      2.69 o
   0   0  12        2.77        1.99      0.52 o
   1   0  12       63.37       63.39      2.16 o
   2   0  12      278.36      288.75      3.90 o
   3   0  12      139.79      131.24      2.77 o
   4   0  12       45.55       45.19      1.39 o
   5   0  12       10.37       11.01      0.96 o
   6   0  12       14.31       12.89      1.02 o
  -7   1  12        3.48        5.69      0.93 o
  -6   1  12       71.56       73.19      2.14 o
  -5   1  12       45.82       41.18      1.28 o
  -4   1  12       23.02       25.80      0.97 o
  -3   1  12        0.75       -0.04      1.07 o
  -2   1  12      974.29      997.49      6.87 o
  -1   1  12       64.59       65.76      2.05 o
   0   1  12      223.58      203.39      3.52 o
   1   1  12      264.12      255.71      4.41 o
   2   1  12      149.41      132.54      2.77 o
   3   1  12        0.69        0.44      1.14 o
   4   1  12       19.82       20.81      1.04 o
   5   1  12      119.10      139.95      3.27 o
  -7   2  12       16.33       15.01      1.10 o
  -6   2  12        0.96        2.41      1.26 o
  -5   2  12      132.47      127.13      3.02 o
  -4   2  12      116.31      114.36      2.77 o
  -3   2  12       82.96       73.56      2.16 o
  -2   2  12        2.12        2.26      0.68 o
  -1   2  12        8.03        9.73      0.53 o
   0   2  12       85.90       78.06      1.53 o
   1   2  12        6.08        5.35      0.50 o
   2   2  12        0.05        1.62      0.99 o
   3   2  12        6.24        8.74      0.86 o
   4   2  12      165.86      157.39      3.36 o
   5   2  12        0.73       -0.13      1.31 o
  -7   3  12        2.42        1.55      1.32 o
  -6   3  12        3.69        4.67      0.89 o
  -5   3  12      147.50      157.18      3.36 o
  -4   3  12      116.37      112.38      2.75 o
  -3   3  12       62.25       65.35      1.86 o
  -2   3  12      121.32      120.23      2.68 o
  -1   3  12      111.00      105.32      1.80 o
   0   3  12      150.80      140.44      2.04 o
   1   3  12      142.62      133.54      2.12 o
   2   3  12       40.53       41.20      1.23 o
   3   3  12        0.16       -1.16      1.16 o
   4   3  12        0.34       -1.37      1.37 o
  -7   4  12        2.24        1.64      1.37 o
  -6   4  12        0.01        1.21      1.21 o
  -5   4  12        4.90        4.62      0.91 o
  -4   4  12        0.79       -0.40      1.21 o
  -3   4  12        3.11        3.32      0.75 o
  -2   4  12      140.25      136.64      2.93 o
  -1   4  12        0.00       -0.79      0.79 o
   0   4  12       34.73       39.72      0.86 o
   1   4  12        1.18        0.89      1.58 o
   2   4  12       27.34       24.69      1.16 o
   3   4  12        1.92        3.58      0.91 o
  -7   5  12        1.38        2.21      1.48 o
  -6   5  12      111.93      109.68      3.07 o
  -5   5  12       18.42       19.64      1.15 o
  -4   5  12       17.85       18.65      1.03 o
  -3   5  12       19.59       18.95      1.05 o
  -2   5  12       10.70       13.74      0.97 o
  -1   5  12        4.80        5.66      0.61 o
   0   5  12        0.87        1.50      0.82 o
   1   5  12        0.04       -0.65      0.90 o
   2   5  12       22.09       21.40      1.22 o
  -6   6  12        3.89        3.60      1.01 o
  -5   6  12       45.75       51.81      1.58 o
  -4   6  12       21.29       20.59      1.15 o
  -3   6  12        9.50        8.90      0.93 o
  -2   6  12       60.15       60.73      1.88 o
  -1   6  12        1.28        0.08      0.93 o
   0   6  12       60.17       61.83      1.30 o
  -4   7  12       36.69       44.92      1.50 o
  -3   7  12        1.01        1.28      1.47 o
  -2   7  12        1.24        2.32      1.24 o
   0  -7  13        2.10        0.61      0.78 o
   1  -7  13        0.22       -0.17      0.96 o
   2  -7  13        8.93       11.07      0.98 o
   3  -7  13       19.31       20.10      1.16 o
   4  -7  13       17.58       18.50      1.16 o
   5  -7  13       23.20       25.72      1.34 o
  -2  -6  13        0.67       -1.40      1.40 o
  -1  -6  13        0.09        0.32      0.88 o
   0  -6  13       13.89       11.09      0.73 o
   1  -6  13       28.83       24.76      0.84 o
   2  -6  13        3.23        1.11      1.29 o
   3  -6  13       28.99       36.53      1.28 o
   4  -6  13      139.81      129.90      3.22 o
   5  -6  13       15.03       15.09      1.11 o
   6  -6  13        2.18        4.28      0.90 o
  -3  -5  13        3.45        2.82      0.95 o
  -2  -5  13        0.18       -0.18      1.19 o
  -1  -5  13        4.55        4.39      0.63 o
   0  -5  13        3.49        5.23      0.91 o
   1  -5  13       78.69       82.15      4.06 o
   2  -5  13        2.12       -0.72      1.27 o
   3  -5  13       13.06       15.43      1.07 o
   4  -5  13        8.54        7.08      1.00 o
   5  -5  13       15.64       19.49      1.09 o
   6  -5  13       69.33       64.90      1.98 o
  -4  -4  13        0.01       -1.44      1.44 o
  -3  -4  13        0.10       -1.34      1.34 o
  -2  -4  13        6.30       10.09      0.96 o
  -1  -4  13        9.25        6.94      0.61 o
   0  -4  13        0.08       -0.83      0.83 o
   1  -4  13       18.39       20.48      0.72 o
   2  -4  13      587.83      569.73      5.73 o
   3  -4  13      101.30       99.67      2.68 o
   4  -4  13        0.08        1.81      1.20 o
   5  -4  13       81.20       83.24      2.30 o
   6  -4  13        0.25        0.12      1.26 o
  -4  -3  13        1.83        0.83      1.41 o
  -3  -3  13        0.25        1.10      1.22 o
  -2  -3  13        1.78        0.20      1.25 o
  -1  -3  13      239.41      229.26      3.56 o
   0  -3  13        0.02       -0.31      0.82 o
   1  -3  13        9.52        7.47      0.59 o
   2  -3  13      134.26      136.44      2.92 o
   3  -3  13       14.94       14.94      0.99 o
   4  -3  13        0.75        0.20      1.22 o
   5  -3  13       84.07       78.87      2.25 o
   6  -3  13       45.65       39.35      1.38 o
  -5  -2  13       11.13       12.34      1.03 o
  -4  -2  13        4.46        1.00      1.33 o
  -3  -2  13        0.54        0.72      1.19 o
  -2  -2  13       17.41       24.19      0.92 o
  -1  -2  13        0.21       -0.56      0.75 o
   0  -2  13      508.14      460.68      3.48 o
   1  -2  13       85.22       76.11      1.49 o
   2  -2  13       46.91       57.05      1.74 o
   3  -2  13      380.70      389.01      4.74 o
   4  -2  13       41.34       36.75      1.26 o
   5  -2  13       88.72       95.84      2.71 o
   6  -2  13       41.74       39.30      1.41 o
  -6  -1  13        2.13        3.35      0.95 o
  -5  -1  13        0.18        0.41      1.15 o
  -4  -1  13      122.80      141.63      3.19 o
  -3  -1  13        0.12       -0.25      1.10 o
  -2  -1  13        9.92        9.03      0.77 o
  -1  -1  13       25.39       18.95      1.14 o
   0  -1  13       25.44       25.86      0.93 o
   1  -1  13       21.21       19.07      0.61 o
   2  -1  13       57.12       53.44      1.67 o
   3  -1  13        7.70        9.19      0.87 o
   4  -1  13        0.02        1.14      1.13 o
   5  -1  13        3.10        2.62      1.32 o
   6  -1  13       39.45       49.93      1.55 o
  -6   0  13       48.89       56.24      1.73 o
  -5   0  13        2.81        1.96      1.37 o
  -4   0  13       28.99       33.52      1.15 o
  -3   0  13       22.88       25.85      0.96 o
  -2   0  13       27.38       21.61      0.92 o
  -1   0  13      134.39      124.77      1.95 o
   0   0  13       73.73       76.60      2.95 o
   1   0  13      306.04      302.02      9.65 o
   2   0  13       80.26       77.64      2.25 o
   3   0  13        1.66       -0.10      1.16 o
   4   0  13       16.83       15.99      0.97 o
   5   0  13      149.22      158.27      3.61 o
  -6   1  13        3.35        4.56      0.93 o
  -5   1  13       65.74       56.98      1.61 o
  -4   1  13        0.50       -1.18      1.18 o
  -3   1  13       15.41        9.60      0.79 o
  -2   1  13       54.53       52.29      1.68 o
  -1   1  13        5.42        6.70      0.51 o
   0   1  13       69.81       70.20      1.65 o
   1   1  13      275.14      270.58      2.76 o
   2   1  13       12.19       13.06      0.92 o
   3   1  13        8.00        7.54      0.89 o
   4   1  13      152.36      149.31      3.37 o
   5   1  13       51.94       63.80      1.94 o
  -6   2  13        0.63        1.50      1.29 o
  -5   2  13        0.85       -0.22      1.20 o
  -4   2  13        0.02        0.30      1.07 o
  -3   2  13       66.75       62.85      1.83 o
  -2   2  13      237.47      239.25      3.70 o
  -1   2  13      180.58      171.56      2.96 o
   0   2  13       22.09       17.38      0.62 o
   1   2  13       39.32       51.29      1.72 o
   2   2  13      374.60      345.54      4.71 o
   3   2  13       12.00       13.50      0.97 o
   4   2  13       17.71       21.90      1.15 o
  -6   3  13        1.19        2.77      1.41 o
  -5   3  13       65.75       71.05      2.14 o
  -4   3  13       12.57       18.35      0.99 o
  -3   3  13       19.02       24.15      1.04 o
  -2   3  13        9.04        7.72      0.82 o
  -1   3  13        3.44        3.80      1.39 o
   0   3  13       63.74       66.23      1.39 o
   1   3  13       50.50       46.21      1.31 o
   2   3  13      100.30       94.67      2.73 o
   3   3  13       23.43       28.40      1.20 o
  -6   4  13       12.25       11.01      1.05 o
  -5   4  13        5.05        3.83      0.90 o
  -4   4  13      191.10      187.58      3.70 o
  -3   4  13       32.19       36.61      1.22 o
  -2   4  13        0.25        1.52      1.18 o
  -1   4  13       42.46       34.75      0.87 o
   0   4  13      128.88      135.01      2.19 o
   1   4  13        5.59        5.60      0.62 o
   2   4  13      103.42      119.72      3.19 o
  -6   5  13       33.32       37.09      1.47 o
  -5   5  13       70.11       76.14      2.34 o
  -4   5  13        2.84        0.00      1.38 o
  -3   5  13       34.66       37.38      1.31 o
  -2   5  13       29.91       28.88      1.18 o
  -1   5  13       70.01       58.23      1.56 o
   0   5  13       75.17       73.33      1.57 o
   1   5  13        4.90        7.33      1.74 o
  -5   6  13        7.32        6.99      1.07 o
  -4   6  13       29.54       32.51      1.38 o
  -3   6  13       19.69       15.93      1.17 o
  -2   6  13       61.95       57.04      1.77 o
  -1   6  13        0.01       -0.88      0.93 o
   2  -7  14        0.41       -0.58      1.28 o
   3  -7  14        9.44       10.75      1.04 o
   4  -7  14        1.02       -0.13      1.45 o
  -1  -6  14        0.28        1.79      0.89 o
   0  -6  14       10.21        7.98      0.70 o
   1  -6  14        8.52        9.52      0.73 o
   2  -6  14        0.34        0.24      1.26 o
   3  -6  14       33.48       38.56      1.39 o
   4  -6  14       80.41       83.74      2.47 o
   5  -6  14       61.97       63.14      1.91 o
  -2  -5  14        3.36        3.88      0.96 o
  -1  -5  14        8.19        8.88      0.67 o
   0  -5  14        0.04       -0.40      0.83 o
   1  -5  14        1.37        1.23      0.70 o
   2  -5  14       12.04       14.82      0.99 o
   3  -5  14        0.79        4.65      0.88 o
   4  -5  14       60.06       63.85      1.86 o
   5  -5  14        0.16        1.41      1.29 o
  -3  -4  14        0.49        0.69      1.35 o
  -2  -4  14        0.02       -0.12      1.27 o
  -1  -4  14       54.15       54.81      1.15 o
   0  -4  14       26.09       23.62      0.77 o
   1  -4  14       60.04       61.30      1.25 o
   2  -4  14       49.78       58.09      1.76 o
   3  -4  14      415.86      436.17      5.35 o
   4  -4  14       23.57       22.18      1.15 o
   5  -4  14        0.26        1.61      1.28 o
   6  -4  14       30.35       32.69      1.38 o
  -4  -3  14        6.24        5.85      0.97 o
  -3  -3  14        6.35        6.52      0.89 o
  -2  -3  14       24.27       20.34      1.09 o
  -1  -3  14        4.03        4.20      0.61 o
   0  -3  14       20.62       24.27      1.07 o
   1  -3  14        6.41        9.36      1.26 o
   2  -3  14       17.65       19.91      1.14 o
   3  -3  14        1.13        4.36      0.80 o
   4  -3  14        5.32        5.42      0.90 o
   5  -3  14       55.85       55.68      1.67 o
   6  -3  14        4.19        5.71      0.97 o
  -4  -2  14       14.16       17.70      1.13 o
  -3  -2  14       43.09       45.63      1.36 o
  -2  -2  14       18.84       14.36      0.96 o
  -1  -2  14       25.43       22.63      0.75 o
   0  -2  14        0.01        0.00      0.82 o
   1  -2  14      514.69      494.47      5.95 o
   2  -2  14      341.37      327.11      4.46 o
   3  -2  14      154.55      159.97      3.29 o
   4  -2  14       11.24       11.35      0.98 o
   5  -2  14       88.11       90.94      2.41 o
   6  -2  14       10.43        9.55      1.06 o
  -5  -1  14        5.38        4.00      0.98 o
  -4  -1  14        3.15        5.94      0.88 o
  -3  -1  14        4.26        5.04      0.80 o
  -2  -1  14        9.77       10.04      0.88 o
  -1  -1  14       16.39       14.23      0.80 o
   0  -1  14        0.03       -0.07      1.09 o
   1  -1  14        2.02        1.41      0.63 o
   2  -1  14        1.13        2.33      1.18 o
   3  -1  14       13.44       10.17      0.92 o
   4  -1  14        0.11        1.29      1.18 o
   5  -1  14       14.57       13.20      1.09 o
  -5   0  14      120.66      120.50      3.26 o
  -4   0  14       17.18       13.56      1.01 o
  -3   0  14       43.63       36.74      1.23 o
  -2   0  14        0.01        0.89      1.09 o
  -1   0  14      225.31      210.97      2.55 o
   0   0  14       13.01        7.90      0.54 o
   1   0  14        1.36        0.90      0.82 o
   2   0  14       29.66       26.30      1.09 o
   3   0  14       18.87       18.01      1.04 o
   4   0  14       45.76       45.44      1.33 o
   5   0  14       86.17       92.65      2.60 o
  -6   1  14        7.70        5.81      0.99 o
  -5   1  14        0.87       -0.89      1.29 o
  -4   1  14        7.23        9.27      0.90 o
  -3   1  14        7.36        9.64      0.88 o
  -2   1  14       30.46       23.52      1.06 o
  -1   1  14        0.50        1.12      0.76 o
   0   1  14       98.02      101.30      1.83 o
   1   1  14       18.82       17.24      0.70 o
   2   1  14       28.14       30.50      1.13 o
   3   1  14       97.12       96.02      2.80 o
   4   1  14       11.80       11.54      1.03 o
  -6   2  14        1.06        4.19      0.87 o
  -5   2  14        9.37       11.22      0.96 o
  -4   2  14        0.22       -1.18      1.18 o
  -3   2  14       18.33       15.88      1.00 o
  -2   2  14        8.46        5.89      0.81 o
  -1   2  14        8.17        8.76      0.60 o
   0   2  14       17.03       13.96      0.67 o
   1   2  14       83.13       78.05      1.59 o
   2   2  14        4.64        6.81      0.83 o
   3   2  14        2.02        3.06      0.88 o
  -6   3  14        1.23        2.62      0.96 o
  -5   3  14        7.35        9.50      1.03 o
  -4   3  14        8.39        4.85      0.88 o
  -3   3  14        1.17       -0.11      1.24 o
  -2   3  14       47.78       53.50      1.54 o
  -1   3  14        0.79        2.81      0.81 o
   0   3  14       57.87       64.29      1.40 o
   1   3  14       10.89       13.14      0.82 o
   2   3  14       43.18       48.90      1.53 o
   3   3  14       14.62       16.58      1.20 o
  -5   4  14        0.04       -0.06      1.28 o
  -4   4  14        6.72        9.69      0.99 o
  -3   4  14       49.24       49.47      1.47 o
  -2   4  14       39.01       40.65      1.32 o
  -1   4  14       13.94       13.38      0.73 o
   0   4  14       17.23       18.88      1.13 o
   1   4  14        0.02        0.93      0.90 o
  -5   5  14       29.95       38.13      1.45 o
  -4   5  14       36.40       38.53      1.41 o
  -3   5  14        0.08       -1.30      1.30 o
  -2   5  14       29.01       27.23      1.22 o
  -1   5  14       29.09       34.98      0.97 o
   0   5  14       93.49       97.49      1.88 o
   1  -6  15        2.99        4.65      0.68 o
   2  -6  15        7.42        8.82      1.05 o
   3  -6  15       37.48       35.48      1.47 o
  -1  -5  15        7.94        8.27      0.70 o
   0  -5  15        0.98        3.07      0.73 o
   1  -5  15        0.56        1.25      0.92 o
   2  -5  15        0.23       -0.18      1.39 o
   3  -5  15       31.75       36.55      1.39 o
   4  -5  15       17.26       18.63      1.18 o
  -2  -4  15        1.42        1.32      0.84 o
  -1  -4  15        1.78        1.76      0.94 o
   0  -4  15        2.09        3.49      1.04 o
   1  -4  15       18.07       23.11      0.82 o
   2  -4  15       17.40       19.22      1.11 o
   3  -4  15       14.60       15.89      1.13 o
   4  -4  15        0.49       -0.06      1.27 o
   5  -4  15        0.08       -0.58      1.29 o
  -3  -3  15        7.00        6.65      0.99 o
  -2  -3  15        0.34       -0.24      1.24 o
  -1  -3  15        2.21        2.65      0.58 o
   0  -3  15        6.88       11.02      0.67 o
   1  -3  15       93.23       96.42      1.96 o
   2  -3  15       12.65        9.84      0.96 o
   3  -3  15       10.44       11.54      0.96 o
   4  -3  15       53.38       47.55      1.44 o
   5  -3  15        1.51       -1.08      1.42 o
  -4  -2  15       29.23       33.02      1.37 o
  -3  -2  15        0.03        0.42      1.34 o
  -2  -2  15       14.24       19.86      1.06 o
  -1  -2  15        8.79        8.92      0.66 o
   0  -2  15       12.07       12.64      0.68 o
   1  -2  15       13.22       13.58      0.73 o
   2  -2  15       67.98       64.30      2.02 o
   3  -2  15        8.54       10.45      0.92 o
   4  -2  15       19.09       23.48      1.17 o
   5  -2  15       42.48       51.04      1.66 o
  -4  -1  15       29.36       29.65      1.27 o
  -3  -1  15        2.10        2.89      0.82 o
  -2  -1  15       50.25       61.31      1.76 o
  -1  -1  15       50.23       50.64      3.21 o
   0  -1  15        0.18       -0.58      1.97 o
   1  -1  15        1.25        0.39      0.82 o
   2  -1  15        1.50        2.49      1.26 o
   3  -1  15       46.32       44.72      1.37 o
   4  -1  15        1.82        0.36      1.33 o
  -5   0  15        4.82        6.44      0.98 o
  -4   0  15        0.05       -0.95      1.31 o
  -3   0  15        4.14        1.92      1.36 o
  -2   0  15       59.74       59.64      1.73 o
  -1   0  15       76.09       69.06      1.48 o
   0   0  15       35.27       35.63      0.84 o
   1   0  15        1.00        0.97      0.69 o
   2   0  15       56.75       56.97      1.79 o
   3   0  15       95.08       97.50      2.50 o
   4   0  15       82.24       80.04      2.36 o
  -5   1  15       10.40       11.36      1.08 o
  -4   1  15       38.06       42.55      1.41 o
  -3   1  15       37.13       43.34      1.36 o
  -2   1  15        4.40        7.75      0.88 o
  -1   1  15        7.49        7.63      0.60 o
   0   1  15        9.89        8.97      0.63 o
   1   1  15       31.96       28.34      0.83 o
   2   1  15       37.87       35.56      1.25 o
   3   1  15        0.02       -1.32      1.32 o
  -5   2  15       19.66       25.54      1.26 o
  -4   2  15       46.84       48.31      1.49 o
  -3   2  15        1.61       -0.40      1.18 o
  -2   2  15        0.01       -1.29      1.29 o
  -1   2  15       36.19       35.75      0.89 o
   0   2  15      138.61      146.69      4.76 o
   1   2  15        7.67        8.53      0.89 o
   2   2  15       44.77       49.46      1.47 o
   3   2  15       44.38       46.70      1.53 o
  -5   3  15       17.16       18.51      1.22 o
  -4   3  15        1.64        1.90      0.87 o
  -3   3  15        1.81        4.00      0.87 o
  -2   3  15       61.20       62.55      1.87 o
  -1   3  15       21.85       21.71      0.80 o
   0   3  15       26.14       23.08      0.82 o
   1   3  15        2.82        2.48      0.75 o
   2   3  15       44.18       45.31      1.51 o
  -4   4  15       51.65       59.70      1.77 o
  -3   4  15        0.93        0.25      1.37 o
  -2   4  15       64.42       62.58      1.88 o
  -1   4  15       26.73       27.28      0.89 o
   0   4  15       36.03       38.20      0.99 o
   1  -5  16        1.37        3.00      0.76 o
   2  -5  16        1.09        1.03      1.50 o
   3  -5  16        0.26        2.74      1.40 o
  -1  -4  16        1.20        2.06      0.99 o
   0  -4  16        3.89        3.40      0.64 o
   1  -4  16       16.85       20.21      0.80 o
   2  -4  16       20.16       14.80      1.11 o
   3  -4  16       24.77       31.13      1.34 o
   4  -4  16       10.88       10.63      1.04 o
  -2  -3  16        6.84       10.99      1.07 o
  -1  -3  16        0.34        1.45      0.92 o
   0  -3  16        4.80        4.76      0.63 o
   1  -3  16       20.65       20.94      0.82 o
   2  -3  16       52.18       50.47      1.51 o
   3  -3  16        5.92        4.92      0.92 o
   4  -3  16        0.01       -1.02      1.33 o
  -3  -2  16        2.72        3.37      0.89 o
  -2  -2  16        7.51       12.77      0.99 o
  -1  -2  16        0.19       -0.47      0.87 o
   0  -2  16       18.94       16.15      0.71 o
   1  -2  16        8.99       13.16      1.51 o
   2  -2  16        1.37        2.23      1.27 o
   3  -2  16        1.58       -1.27      1.27 o
   4  -2  16        3.20        0.45      1.48 o
  -3  -1  16        1.90        2.74      1.41 o
  -2  -1  16        9.87       10.24      0.96 o
  -1  -1  16        8.17        7.93      1.58 o
   0  -1  16       44.44       50.89      1.57 o
   1  -1  16       16.84       17.74      0.74 o
   2  -1  16       34.22       41.67      1.37 o
   3  -1  16       28.57       31.01      1.29 o
  -4   0  16        1.30        1.03      1.44 o
  -3   0  16       32.00       34.08      1.30 o
  -2   0  16        2.79        3.26      0.89 o
  -1   0  16        6.90        7.34      0.64 o
   0   0  16        7.09        7.92      0.63 o
   1   0  16        9.47        7.32      0.66 o
   2   0  16        1.94       -0.48      1.32 o
   3   0  16        1.08        0.32      1.45 o
  -4   1  16       11.14       13.63      1.08 o
  -3   1  16        5.58        8.84      1.02 o
  -2   1  16        0.78        2.50      0.85 o
  -1   1  16        0.68       -0.41      0.86 o
   0   1  16       27.51       35.04      0.90 o
   1   1  16       23.79       25.08      0.86 o
   2   1  16       34.15       37.70      1.42 o
  -4   2  16        1.97        2.05      1.33 o
  -3   2  16        1.42        0.68      1.33 o
  -2   2  16        1.48       -0.91      1.31 o
  -1   2  16       19.66       22.15      0.81 o
   0   2  16       21.73       22.59      1.34 o
   1   2  16        0.01       -0.16      1.26 o
  -3   3  16        0.05       -0.83      1.35 o
  -2   3  16       46.53       44.62      1.52 o
  -1   3  16       14.39       18.15      1.41 o
   0   3  16       87.62       91.87      3.19 o
   0  -3  17        0.01       -0.74      2.08 o
   1  -3  17        2.90        0.99      0.96 o
   2  -3  17        2.13        1.03      1.41 o
  -1  -2  17        6.61        7.83      1.04 o
   0  -2  17        0.27        0.91      1.28 o
   1  -2  17        1.34        0.03      0.90 o
   2  -2  17       42.68       49.85      1.56 o
  -2  -1  17        6.20       12.31      1.07 o
  -1  -1  17       14.16       17.37      1.15 o
   0  -1  17        5.61        7.69      0.67 o
   1  -1  17       31.21       33.84      1.77 o
   2  -1  17        1.19        2.05      1.37 o
  -2   0  17        0.02        0.84      0.87 o
  -1   0  17        0.03        1.49      0.86 o
   0   0  17        8.11        9.78      0.71 o
   1   0  17       73.18       76.84      1.69 o
   2   0  17        0.00        1.18      1.37 o
  -2   1  17       18.32       22.33      1.25 o
  -1   1  17        7.42       10.08      0.70 o
   0   1  17       42.93       47.94      1.79 o
   1   1  17        2.52        1.56      0.96 o
  -1   2  17       46.17       53.22      2.14 o
 
